# Supplementary material for: MixWILD: A program for examining the effects of variance and slope of time-varying variables in intensive longitudinal data
Source: Behav Res Methods. 2020 Jan 2;52(4):1403–27. doi: 10.3758/s13428-019-01322-1 (PMC7406537; doi:10.3758/s13428-019-01322-1)
Supplement: Supplementary file 2 — (CSV 634 KB) [file 13428_2019_1322_MOESM2_ESM.csv]

ID	Age	SEX	WEEKEND	DOW	OBESE	BMI	NEG_AFFECT	POS_AFFECT	MVPA_daily_mins	SED_daily_hrs
1	10.47	1	0	0	1	20	40	27	38.19	-999
1	10.47	1	0	1	1	20	-999	30	38.19	-999
1	10.47	1	0	1	1	20	50	35	38.19	-999
1	10.47	1	1	5	1	20	10	38	38.19	-999
1	10.47	1	0	1	1	20	35	43	38.19	-999
1	10.47	1	1	5	1	20	40	44	38.19	-999
1	10.47	1	0	1	1	20	10	-999	38.19	-999
1	10.47	1	0	0	1	20	20	-999	38.19	-999
1	10.47	1	0	0	1	20	30	-999	38.19	-999
1	10.47	1	0	0	1	20	40	-999	38.19	-999
1	10.47	1	1	5	1	20	40	-999	38.19	-999
2	20.47	1	0	3	1	20	52	15	22.03	9.46
2	20.47	1	0	2	1	20	39	17	22.03	9.46
2	20.47	1	0	3	1	20	49	22	22.03	9.46
2	20.47	1	1	6	1	20	50	22	22.03	9.46
2	20.47	1	1	6	1	20	59	24	22.03	9.46
2	20.47	1	1	5	1	20	30	33	22.03	9.46
2	20.47	1	1	6	1	20	20	35	22.03	9.46
2	20.47	1	0	4	1	20	10	38	22.03	9.46
2	20.47	1	1	6	1	20	40	39	22.03	9.46
2	20.47	1	1	6	1	20	41	44	22.03	9.46
2	20.47	1	1	5	1	20	50	46	22.03	9.46
2	20.47	1	0	4	1	20	50	48	22.03	9.46
2	20.47	1	1	5	1	20	40	49	22.03	9.46
2	20.47	1	1	5	1	20	40	49	22.03	9.46
2	20.47	1	0	4	1	20	50	51	22.03	9.46
2	20.47	1	0	2	1	20	10	52	22.03	9.46
2	20.47	1	0	0	1	20	50	59	22.03	9.46
2	20.47	1	0	0	1	20	30	62	22.03	9.46
2	20.47	1	1	5	1	20	40	65	22.03	9.46
2	20.47	1	1	5	1	20	20	66	22.03	9.46
3	17.47	1	0	2	1	20	61	15	22.03	9.46
3	17.47	1	0	4	1	20	38	22	22.03	9.46
3	17.47	1	1	6	1	20	60	25	22.03	9.46
3	17.47	1	0	2	1	20	33	38	22.03	9.46
3	17.47	1	0	4	1	20	40	39	22.03	9.46
3	17.47	1	0	1	1	20	20	41	22.03	9.46
3	17.47	1	0	1	1	20	40	45	22.03	9.46
3	17.47	1	0	0	1	20	30	46	22.03	9.46
3	17.47	1	1	6	1	20	10	48	22.03	9.46
3	17.47	1	0	3	1	20	17	49	22.03	9.46
3	17.47	1	1	5	1	20	14	50	22.03	9.46
3	17.47	1	0	4	1	20	27	50	22.03	9.46
3	17.47	1	1	6	1	20	50	52	22.03	9.46
3	17.47	1	1	5	1	20	10	54	22.03	9.46
3	17.47	1	1	5	1	20	40	58	22.03	9.46
3	17.47	1	0	0	1	20	30	63	22.03	9.46
3	17.47	1	1	6	1	20	10	66	22.03	9.46
3	17.47	1	1	5	1	20	30	69	22.03	9.46
4	10.47	1	1	6	1	20	40	28	24.35	9.11
4	10.47	1	0	0	1	20	20	37	24.35	9.11
4	10.47	1	0	1	1	20	-999	38	24.35	9.11
4	10.47	1	1	6	1	20	20	43	24.35	9.11
4	10.47	1	1	5	1	20	20	55	24.35	9.11
4	10.47	1	1	6	1	20	-999	58	24.35	9.11
4	10.47	1	0	1	1	20	40	59	24.35	9.11
4	10.47	1	1	6	1	20	10	-999	24.35	9.11
4	10.47	1	1	5	1	20	10	-999	24.35	9.11
4	10.47	1	1	5	1	20	10	-999	24.35	9.11
4	10.47	1	1	5	1	20	30	-999	24.35	9.11
4	10.47	1	1	6	1	20	30	-999	24.35	9.11
5	8.47	1	1	6	1	20	69	17	24.35	9.19
5	8.47	1	0	0	1	20	38	33	24.35	9.19
5	8.47	1	1	5	1	20	50	36	24.35	9.19
5	8.47	1	0	0	1	20	-999	38	24.35	9.19
5	8.47	1	1	5	1	20	-999	38	24.35	9.19
5	8.47	1	1	5	1	20	40	52	24.35	9.19
5	8.47	1	1	6	1	20	40	55	24.35	9.19
5	8.47	1	1	5	1	20	-999	61	24.35	9.19
5	8.47	1	1	6	1	20	-999	69	24.35	9.19
5	8.47	1	1	5	1	20	51	-999	24.35	9.19
6	12.47	1	0	0	1	20	12	33	24.35	-999
6	12.47	1	0	1	1	20	19	38	24.35	-999
6	12.47	1	0	0	1	20	40	41	24.35	-999
6	12.47	1	0	1	1	20	20	53	24.35	-999
6	12.47	1	0	0	1	20	30	-999	24.35	-999
7	6.47	1	1	6	0	20	-999	32	35.97	-999
7	6.47	1	0	0	0	20	35	38	35.97	-999
7	6.47	1	1	6	0	20	14	39	35.97	-999
7	6.47	1	1	6	0	20	11	40	35.97	-999
7	6.47	1	1	5	0	20	-999	44	35.97	-999
7	6.47	1	1	6	0	20	21	45	35.97	-999
7	6.47	1	0	0	0	20	30	51	35.97	-999
7	6.47	1	1	5	0	20	-999	58	35.97	-999
7	6.47	1	1	5	0	20	10	63	35.97	-999
7	6.47	1	1	6	0	20	20	-999	35.97	-999
7	6.47	1	1	6	0	20	37	-999	35.97	-999
7	6.47	1	0	0	0	20	40	-999	35.97	-999
7	6.47	1	1	5	0	20	45	-999	35.97	-999
7	6.47	1	0	0	0	20	50	-999	35.97	-999
8	15.47	0	1	6	1	48.68	-999	47	19.16	8.63
8	15.47	0	1	6	1	48.68	50	50	19.16	8.63
8	15.47	0	1	5	1	48.68	-999	51	19.16	8.63
8	15.47	0	0	1	1	48.68	50	55	19.16	8.63
8	15.47	0	1	5	1	48.68	10	56	19.16	8.63
8	15.47	0	1	5	1	48.68	40	58	19.16	8.63
8	15.47	0	1	5	1	48.68	-999	58	19.16	8.63
8	15.47	0	1	6	1	48.68	-999	67	19.16	8.63
8	15.47	0	1	6	1	48.68	10	-999	19.16	8.63
9	9.47	1	0	1	0	47.47	19	19	24.35	8.51
9	9.47	1	0	0	0	47.47	-999	24	24.35	8.51
9	9.47	1	0	0	0	47.47	33	33	24.35	8.51
9	9.47	1	0	1	0	47.47	34	36	24.35	8.51
9	9.47	1	1	5	0	47.47	40	42	24.35	8.51
9	9.47	1	0	0	0	47.47	50	46	24.35	8.51
9	9.47	1	1	5	0	47.47	20	50	24.35	8.51
9	9.47	1	1	5	0	47.47	12	52	24.35	8.51
9	9.47	1	0	1	0	47.47	-999	53	24.35	8.51
9	9.47	1	1	5	0	47.47	-999	60	24.35	8.51
9	9.47	1	0	0	0	47.47	20	-999	24.35	8.51
9	9.47	1	0	1	0	47.47	26	-999	24.35	8.51
9	9.47	1	0	0	0	47.47	40	-999	24.35	8.51
9	9.47	1	0	0	0	47.47	40	-999	24.35	8.51
10	9.47	1	0	3	1	46.92	57	11	31.9	8.48
10	9.47	1	0	4	1	46.92	70	11	31.9	8.48
10	9.47	1	0	0	1	46.92	44	13	31.9	8.48
10	9.47	1	0	3	1	46.92	15	16	31.9	8.48
10	9.47	1	0	4	1	46.92	40	21	31.9	8.48
10	9.47	1	1	5	1	46.92	38	22	31.9	8.48
10	9.47	1	0	1	1	46.92	47	22	31.9	8.48
10	9.47	1	1	5	1	46.92	25	23	31.9	8.48
10	9.47	1	1	6	1	46.92	24	24	31.9	8.48
10	9.47	1	0	1	1	46.92	27	24	31.9	8.48
10	9.47	1	1	6	1	46.92	23	27	31.9	8.48
10	9.47	1	1	5	1	46.92	20	28	31.9	8.48
10	9.47	1	1	5	1	46.92	50	28	31.9	8.48
10	9.47	1	1	6	1	46.92	27	30	31.9	8.48
10	9.47	1	0	3	1	46.92	13	33	31.9	8.48
10	9.47	1	0	0	1	46.92	30	33	31.9	8.48
10	9.47	1	1	6	1	46.92	14	36	31.9	8.48
10	9.47	1	0	2	1	46.92	17	38	31.9	8.48
10	9.47	1	1	6	1	46.92	20	38	31.9	8.48
10	9.47	1	1	5	1	46.92	10	40	31.9	8.48
10	9.47	1	1	6	1	46.92	13	40	31.9	8.48
10	9.47	1	0	1	1	46.92	20	40	31.9	8.48
10	9.47	1	0	1	1	46.92	13	42	31.9	8.48
10	9.47	1	1	6	1	46.92	50	42	31.9	8.48
10	9.47	1	1	5	1	46.92	23	43	31.9	8.48
10	9.47	1	0	0	1	46.92	14	45	31.9	8.48
11	7.47	1	0	1	1	46.92	13	23	31.9	8.33
11	7.47	1	0	2	1	46.92	49	24	31.9	8.33
11	7.47	1	0	1	1	46.92	23	25	31.9	8.33
11	7.47	1	1	6	1	46.92	10	34	31.9	8.33
11	7.47	1	0	0	1	46.92	40	34	31.9	8.33
11	7.47	1	1	5	1	46.92	27	35	31.9	8.33
11	7.47	1	0	4	1	46.92	23	36	31.9	8.33
11	7.47	1	1	6	1	46.92	16	38	31.9	8.33
11	7.47	1	1	5	1	46.92	50	38	31.9	8.33
11	7.47	1	1	5	1	46.92	30	39	31.9	8.33
11	7.47	1	0	0	1	46.92	40	41	31.9	8.33
11	7.47	1	1	6	1	46.92	20	44	31.9	8.33
11	7.47	1	0	0	1	46.92	30	44	31.9	8.33
11	7.47	1	1	6	1	46.92	10	46	31.9	8.33
11	7.47	1	1	6	1	46.92	14	47	31.9	8.33
11	7.47	1	0	4	1	46.92	16	47	31.9	8.33
11	7.47	1	1	5	1	46.92	10	49	31.9	8.33
11	7.47	1	1	5	1	46.92	50	49	31.9	8.33
12	5.47	1	0	1	0	46.05	60	19	24.35	8.6
12	5.47	1	0	1	0	46.05	-999	23	24.35	8.6
12	5.47	1	1	6	0	46.05	-999	32	24.35	8.6
12	5.47	1	1	6	0	46.05	-999	33	24.35	8.6
12	5.47	1	0	0	0	46.05	27	35	24.35	8.6
12	5.47	1	1	5	0	46.05	21	36	24.35	8.6
12	5.47	1	1	5	0	46.05	-999	46	24.35	8.6
12	5.47	1	1	6	0	46.05	-999	58	24.35	8.6
12	5.47	1	1	5	0	46.05	12	-999	24.35	8.6
12	5.47	1	1	5	0	46.05	50	-999	24.35	8.6
13	3.47	1	0	0	1	45.91	-999	47	34.56	8.57
13	3.47	1	0	1	1	45.91	50	50	34.56	8.57
13	3.47	1	0	0	1	45.91	-999	53	34.56	8.57
13	3.47	1	1	6	1	45.91	10	60	34.56	8.57
13	3.47	1	1	6	1	45.91	-999	61	34.56	8.57
13	3.47	1	0	0	1	45.91	30	62	34.56	8.57
13	3.47	1	1	5	1	45.91	-999	62	34.56	8.57
13	3.47	1	1	6	1	45.91	-999	64	34.56	8.57
13	3.47	1	1	6	1	45.91	-999	64	34.56	8.57
13	3.47	1	0	1	1	45.91	20	68	34.56	8.57
13	3.47	1	1	6	1	45.91	-999	70	34.56	8.57
13	3.47	1	1	5	1	45.91	20	-999	34.56	8.57
13	3.47	1	0	1	1	45.91	30	-999	34.56	8.57
13	3.47	1	0	1	1	45.91	30	-999	34.56	8.57
13	3.47	1	0	0	1	45.91	30	-999	34.56	8.57
13	3.47	1	1	5	1	45.91	50	-999	34.56	8.57
14	15.47	1	0	0	1	45.66	45	31	21.6	14.79
14	15.47	1	0	2	1	45.66	26	33	21.6	14.79
14	15.47	1	1	5	1	45.66	26	35	21.6	14.79
14	15.47	1	1	6	1	45.66	15	40	21.6	14.79
14	15.47	1	0	1	1	45.66	50	46	21.6	14.79
14	15.47	1	0	4	1	45.66	40	48	21.6	14.79
14	15.47	1	1	5	1	45.66	14	49	21.6	14.79
14	15.47	1	1	6	1	45.66	30	57	21.6	14.79
14	15.47	1	1	5	1	45.66	40	59	21.6	14.79
14	15.47	1	0	4	1	45.66	10	60	21.6	14.79
15	6.47	1	0	1	1	45.09	50	31	34.56	14.76
15	6.47	1	1	6	1	45.09	22	32	34.56	14.76
15	6.47	1	0	0	1	45.09	15	37	34.56	14.76
15	6.47	1	0	0	1	45.09	-999	47	34.56	14.76
15	6.47	1	1	6	1	45.09	-999	50	34.56	14.76
15	6.47	1	0	1	1	45.09	-999	55	34.56	14.76
15	6.47	1	1	5	1	45.09	30	56	34.56	14.76
15	6.47	1	0	0	1	45.09	-999	56	34.56	14.76
15	6.47	1	1	6	1	45.09	30	57	34.56	14.76
15	6.47	1	1	5	1	45.09	30	61	34.56	14.76
15	6.47	1	1	5	1	45.09	-999	62	34.56	14.76
15	6.47	1	1	5	1	45.09	10	66	34.56	14.76
15	6.47	1	0	0	1	45.09	-999	67	34.56	14.76
15	6.47	1	1	5	1	45.09	-999	70	34.56	14.76
15	6.47	1	1	6	1	45.09	10	-999	34.56	14.76
15	6.47	1	0	1	1	45.09	30	-999	34.56	14.76
15	6.47	1	0	1	1	45.09	30	-999	34.56	14.76
15	6.47	1	0	1	1	45.09	30	-999	34.56	14.76
16	15.47	1	0	0	1	43	-999	21	32.22	14.98
16	15.47	1	1	6	1	43	40	23	32.22	14.98
16	15.47	1	1	6	1	43	-999	26	32.22	14.98
16	15.47	1	0	1	1	43	44	30	32.22	14.98
16	15.47	1	1	5	1	43	50	32	32.22	14.98
16	15.47	1	0	1	1	43	-999	36	32.22	14.98
16	15.47	1	1	6	1	43	20	38	32.22	14.98
16	15.47	1	1	6	1	43	40	38	32.22	14.98
16	15.47	1	1	5	1	43	-999	42	32.22	14.98
16	15.47	1	1	5	1	43	30	43	32.22	14.98
16	15.47	1	0	1	1	43	21	49	32.22	14.98
16	15.47	1	0	1	1	43	10	-999	32.22	14.98
16	15.47	1	1	6	1	43	30	-999	32.22	14.98
16	15.47	1	1	6	1	43	30	-999	32.22	14.98
16	15.47	1	0	1	1	43	30	-999	32.22	14.98
16	15.47	1	0	0	1	43	30	-999	32.22	14.98
16	15.47	1	0	0	1	43	50	-999	32.22	14.98
17	11.47	0	0	0	1	42.97	68	14	51.04	8.4
17	11.47	0	0	0	1	42.97	65	21	51.04	8.4
17	11.47	0	1	6	1	42.97	15	31	51.04	8.4
17	11.47	0	0	1	1	42.97	-999	39	51.04	8.4
17	11.47	0	1	6	1	42.97	-999	42	51.04	8.4
17	11.47	0	0	0	1	42.97	11	-999	51.04	8.4
17	11.47	0	1	6	1	42.97	29	-999	51.04	8.4
17	11.47	0	1	6	1	42.97	43	-999	51.04	8.4
18	12.47	1	1	5	1	42.64	10	15	24.84	8.33
18	12.47	1	0	0	1	42.64	10	28	24.84	8.33
18	12.47	1	1	6	1	42.64	20	30	24.84	8.33
18	12.47	1	0	1	1	42.64	-999	30	24.84	8.33
18	12.47	1	0	1	1	42.64	30	37	24.84	8.33
18	12.47	1	1	6	1	42.64	50	37	24.84	8.33
18	12.47	1	1	6	1	42.64	-999	37	24.84	8.33
18	12.47	1	1	5	1	42.64	-999	39	24.84	8.33
18	12.47	1	1	5	1	42.64	12	-999	24.84	8.33
18	12.47	1	0	0	1	42.64	12	-999	24.84	8.33
18	12.47	1	1	6	1	42.64	14	-999	24.84	8.33
18	12.47	1	0	0	1	42.64	20	-999	24.84	8.33
18	12.47	1	0	1	1	42.64	40	-999	24.84	8.33
19	18.47	1	1	5	1	42.47	17	23	24.6	8.42
19	18.47	1	0	0	1	42.47	40	42	24.6	8.42
19	18.47	1	0	3	1	42.47	20	43	24.6	8.42
19	18.47	1	1	6	1	42.47	50	44	24.6	8.42
19	18.47	1	1	5	1	42.47	40	45	24.6	8.42
19	18.47	1	1	5	1	42.47	30	47	24.6	8.42
19	18.47	1	0	4	1	42.47	10	48	24.6	8.42
19	18.47	1	1	6	1	42.47	50	48	24.6	8.42
19	18.47	1	1	6	1	42.47	30	50	24.6	8.42
19	18.47	1	1	5	1	42.47	34	50	24.6	8.42
19	18.47	1	0	0	1	42.47	10	51	24.6	8.42
19	18.47	1	0	3	1	42.47	10	54	24.6	8.42
19	18.47	1	0	4	1	42.47	30	54	24.6	8.42
19	18.47	1	1	6	1	42.47	40	54	24.6	8.42
19	18.47	1	1	6	1	42.47	10	56	24.6	8.42
19	18.47	1	0	4	1	42.47	50	57	24.6	8.42
19	18.47	1	1	5	1	42.47	20	58	24.6	8.42
19	18.47	1	0	3	1	42.47	20	58	24.6	8.42
19	18.47	1	0	1	1	42.47	13	60	24.6	8.42
19	18.47	1	1	6	1	42.47	20	60	24.6	8.42
19	18.47	1	0	2	1	42.47	20	60	24.6	8.42
20	22.47	1	0	4	1	42.47	31	23	24.6	9.35
20	22.47	1	1	6	1	42.47	40	24	24.6	9.35
20	22.47	1	1	6	1	42.47	30	40	24.6	9.35
20	22.47	1	0	0	1	42.47	33	40	24.6	9.35
20	22.47	1	0	4	1	42.47	10	42	24.6	9.35
20	22.47	1	1	5	1	42.47	10	47	24.6	9.35
20	22.47	1	0	3	1	42.47	40	48	24.6	9.35
20	22.47	1	1	5	1	42.47	20	53	24.6	9.35
20	22.47	1	1	6	1	42.47	50	53	24.6	9.35
20	22.47	1	1	5	1	42.47	10	55	24.6	9.35
20	22.47	1	0	0	1	42.47	40	55	24.6	9.35
20	22.47	1	0	3	1	42.47	17	58	24.6	9.35
20	22.47	1	0	3	1	42.47	50	58	24.6	9.35
20	22.47	1	1	6	1	42.47	20	60	24.6	9.35
20	22.47	1	0	0	1	42.47	50	62	24.6	9.35
20	22.47	1	0	2	1	42.47	40	69	24.6	9.35
21	4.47	1	1	5	1	42.36	-999	30	32.22	9.22
21	4.47	1	0	0	1	42.36	31	32	32.22	9.22
21	4.47	1	1	6	1	42.36	43	32	32.22	9.22
21	4.47	1	0	0	1	42.36	-999	32	32.22	9.22
21	4.47	1	1	6	1	42.36	-999	33	32.22	9.22
21	4.47	1	0	1	1	42.36	-999	38	32.22	9.22
21	4.47	1	1	5	1	42.36	12	40	32.22	9.22
21	4.47	1	1	5	1	42.36	-999	43	32.22	9.22
21	4.47	1	1	6	1	42.36	50	53	32.22	9.22
21	4.47	1	1	5	1	42.36	12	-999	32.22	9.22
21	4.47	1	0	0	1	42.36	50	-999	32.22	9.22
22	9.47	1	0	0	1	42.1	-999	22	32.22	9.22
22	9.47	1	1	5	1	42.1	10	27	32.22	9.22
22	9.47	1	0	0	1	42.1	-999	28	32.22	9.22
22	9.47	1	0	1	1	42.1	15	30	32.22	9.22
22	9.47	1	0	1	1	42.1	30	34	32.22	9.22
22	9.47	1	1	6	1	42.1	-999	34	32.22	9.22
22	9.47	1	1	5	1	42.1	-999	37	32.22	9.22
22	9.47	1	0	0	1	42.1	11	43	32.22	9.22
22	9.47	1	1	5	1	42.1	14	44	32.22	9.22
22	9.47	1	1	5	1	42.1	20	-999	32.22	9.22
22	9.47	1	0	1	1	42.1	20	-999	32.22	9.22
22	9.47	1	1	5	1	42.1	28	-999	32.22	9.22
22	9.47	1	1	5	1	42.1	30	-999	32.22	9.22
22	9.47	1	1	6	1	42.1	40	-999	32.22	9.22
22	9.47	1	0	1	1	42.1	50	-999	32.22	9.22
23	3.47	1	0	1	1	42.08	13	24	34.56	7.04
23	3.47	1	0	0	1	42.08	43	32	34.56	7.04
23	3.47	1	0	0	1	42.08	27	38	34.56	7.04
23	3.47	1	0	0	1	42.08	-999	39	34.56	7.04
23	3.47	1	1	6	1	42.08	45	40	34.56	7.04
23	3.47	1	1	5	1	42.08	-999	40	34.56	7.04
23	3.47	1	0	1	1	42.08	-999	43	34.56	7.04
23	3.47	1	1	6	1	42.08	49	44	34.56	7.04
23	3.47	1	1	5	1	42.08	-999	52	34.56	7.04
23	3.47	1	1	5	1	42.08	-999	58	34.56	7.04
23	3.47	1	0	1	1	42.08	20	-999	34.56	7.04
23	3.47	1	1	5	1	42.08	40	-999	34.56	7.04
23	3.47	1	1	6	1	42.08	51	-999	34.56	7.04
23	3.47	1	1	5	1	42.08	52	-999	34.56	7.04
23	3.47	1	1	6	1	42.08	53	-999	34.56	7.04
24	12.47	1	1	5	1	42.07	70	13	24.6	7.01
24	12.47	1	1	6	1	42.07	61	16	24.6	7.01
24	12.47	1	1	5	1	42.07	64	16	24.6	7.01
24	12.47	1	0	4	1	42.07	70	16	24.6	7.01
24	12.47	1	0	3	1	42.07	39	20	24.6	7.01
24	12.47	1	1	5	1	42.07	56	24	24.6	7.01
24	12.47	1	0	0	1	42.07	35	30	24.6	7.01
24	12.47	1	0	4	1	42.07	50	30	24.6	7.01
24	12.47	1	1	6	1	42.07	41	31	24.6	7.01
24	12.47	1	1	5	1	42.07	33	32	24.6	7.01
24	12.47	1	1	5	1	42.07	65	32	24.6	7.01
24	12.47	1	0	3	1	42.07	61	33	24.6	7.01
24	12.47	1	1	5	1	42.07	63	33	24.6	7.01
24	12.47	1	1	6	1	42.07	38	35	24.6	7.01
24	12.47	1	1	5	1	42.07	44	37	24.6	7.01
24	12.47	1	0	4	1	42.07	14	38	24.6	7.01
24	12.47	1	0	3	1	42.07	23	40	24.6	7.01
24	12.47	1	0	3	1	42.07	34	40	24.6	7.01
24	12.47	1	1	6	1	42.07	16	52	24.6	7.01
24	12.47	1	1	6	1	42.07	40	56	24.6	7.01
24	12.47	1	0	2	1	42.07	13	59	24.6	7.01
25	14.47	1	0	1	1	42.07	68	11	24.6	6.59
25	14.47	1	1	6	1	42.07	31	14	24.6	6.59
25	14.47	1	0	2	1	42.07	65	15	24.6	6.59
25	14.47	1	0	0	1	42.07	70	16	24.6	6.59
25	14.47	1	0	1	1	42.07	46	17	24.6	6.59
25	14.47	1	0	2	1	42.07	63	18	24.6	6.59
25	14.47	1	0	1	1	42.07	65	18	24.6	6.59
25	14.47	1	0	2	1	42.07	65	20	24.6	6.59
25	14.47	1	1	5	1	42.07	31	21	24.6	6.59
25	14.47	1	1	5	1	42.07	61	22	24.6	6.59
25	14.47	1	0	0	1	42.07	61	23	24.6	6.59
25	14.47	1	0	4	1	42.07	38	29	24.6	6.59
25	14.47	1	0	1	1	42.07	64	29	24.6	6.59
25	14.47	1	1	5	1	42.07	17	31	24.6	6.59
25	14.47	1	1	6	1	42.07	13	32	24.6	6.59
25	14.47	1	1	6	1	42.07	38	34	24.6	6.59
25	14.47	1	1	6	1	42.07	17	37	24.6	6.59
25	14.47	1	1	6	1	42.07	35	38	24.6	6.59
25	14.47	1	0	4	1	42.07	20	42	24.6	6.59
25	14.47	1	1	5	1	42.07	13	43	24.6	6.59
25	14.47	1	1	5	1	42.07	40	44	24.6	6.59
25	14.47	1	1	5	1	42.07	23	47	24.6	6.59
26	12.47	1	1	6	1	42.03	27	23	44.37	6.79
26	12.47	1	0	3	1	42.03	27	23	44.37	6.79
26	12.47	1	1	5	1	42.03	24	24	44.37	6.79
26	12.47	1	1	6	1	42.03	20	32	44.37	6.79
26	12.47	1	0	3	1	42.03	13	33	44.37	6.79
26	12.47	1	0	2	1	42.03	40	36	44.37	6.79
26	12.47	1	0	0	1	42.03	50	36	44.37	6.79
26	12.47	1	0	1	1	42.03	24	37	44.37	6.79
26	12.47	1	1	5	1	42.03	30	37	44.37	6.79
26	12.47	1	0	1	1	42.03	40	47	44.37	6.79
26	12.47	1	1	6	1	42.03	10	49	44.37	6.79
26	12.47	1	1	5	1	42.03	40	50	44.37	6.79
26	12.47	1	1	6	1	42.03	50	50	44.37	6.79
26	12.47	1	0	0	1	42.03	30	54	44.37	6.79
26	12.47	1	1	5	1	42.03	20	65	44.37	6.79
27	13.47	1	0	4	1	42.03	54	15	44.37	9.43
27	13.47	1	0	0	1	42.03	13	21	44.37	9.43
27	13.47	1	1	5	1	42.03	47	22	44.37	9.43
27	13.47	1	1	6	1	42.03	30	32	44.37	9.43
27	13.47	1	1	6	1	42.03	15	36	44.37	9.43
27	13.47	1	0	4	1	42.03	42	37	44.37	9.43
27	13.47	1	1	5	1	42.03	27	40	44.37	9.43
27	13.47	1	0	1	1	42.03	14	41	44.37	9.43
27	13.47	1	1	5	1	42.03	17	41	44.37	9.43
27	13.47	1	0	0	1	42.03	50	42	44.37	9.43
27	13.47	1	0	1	1	42.03	17	46	44.37	9.43
27	13.47	1	1	5	1	42.03	50	47	44.37	9.43
27	13.47	1	1	6	1	42.03	30	48	44.37	9.43
27	13.47	1	1	5	1	42.03	23	51	44.37	9.43
27	13.47	1	0	0	1	42.03	13	54	44.37	9.43
28	14.47	1	1	6	1	41.78	10	13	24.84	11.12
28	14.47	1	1	6	1	41.78	13	17	24.84	11.12
28	14.47	1	1	6	1	41.78	31	23	24.84	11.12
28	14.47	1	0	1	1	41.78	50	23	24.84	11.12
28	14.47	1	0	1	1	41.78	-999	23	24.84	11.12
28	14.47	1	1	5	1	41.78	10	25	24.84	11.12
28	14.47	1	0	0	1	41.78	20	26	24.84	11.12
28	14.47	1	1	6	1	41.78	30	27	24.84	11.12
28	14.47	1	0	0	1	41.78	20	28	24.84	11.12
28	14.47	1	0	1	1	41.78	20	29	24.84	11.12
28	14.47	1	0	1	1	41.78	-999	31	24.84	11.12
28	14.47	1	1	5	1	41.78	-999	33	24.84	11.12
28	14.47	1	1	5	1	41.78	20	35	24.84	11.12
28	14.47	1	0	1	1	41.78	10	37	24.84	11.12
28	14.47	1	0	0	1	41.78	50	37	24.84	11.12
28	14.47	1	1	5	1	41.78	15	46	24.84	11.12
28	14.47	1	0	0	1	41.78	-999	46	24.84	11.12
28	14.47	1	0	0	1	41.78	10	-999	24.84	11.12
28	14.47	1	1	5	1	41.78	20	-999	24.84	11.12
28	14.47	1	1	5	1	41.78	20	-999	24.84	11.12
29	12.47	0	0	0	1	41.72	-999	16	51.04	10.95
29	12.47	0	1	6	1	41.72	42	20	51.04	10.95
29	12.47	0	1	5	1	41.72	47	22	51.04	10.95
29	12.47	0	1	5	1	41.72	31	27	51.04	10.95
29	12.47	0	0	1	1	41.72	29	29	51.04	10.95
29	12.47	0	0	1	1	41.72	-999	32	51.04	10.95
29	12.47	0	1	5	1	41.72	11	-999	51.04	10.95
29	12.47	0	1	6	1	41.72	19	-999	51.04	10.95
29	12.47	0	1	6	1	41.72	23	-999	51.04	10.95
29	12.47	0	1	6	1	41.72	25	-999	51.04	10.95
30	10.47	1	1	5	1	41.47	31	31	32.22	10.77
30	10.47	1	0	4	1	41.47	25	33	32.22	10.77
30	10.47	1	1	5	1	41.47	50	37	32.22	10.77
30	10.47	1	1	6	1	41.47	55	40	32.22	10.77
30	10.47	1	0	4	1	41.47	14	41	32.22	10.77
30	10.47	1	0	2	1	41.47	34	41	32.22	10.77
30	10.47	1	1	6	1	41.47	41	44	32.22	10.77
30	10.47	1	1	6	1	41.47	10	46	32.22	10.77
30	10.47	1	0	0	1	41.47	15	50	32.22	10.77
30	10.47	1	1	6	1	41.47	27	50	32.22	10.77
30	10.47	1	1	6	1	41.47	17	52	32.22	10.77
30	10.47	1	1	5	1	41.47	15	59	32.22	10.77
30	10.47	1	0	0	1	41.47	13	60	32.22	10.77
30	10.47	1	1	5	1	41.47	14	60	32.22	10.77
30	10.47	1	1	6	1	41.47	14	60	32.22	10.77
30	10.47	1	0	1	1	41.47	17	60	32.22	10.77
30	10.47	1	0	0	1	41.47	50	68	32.22	10.77
31	8.47	1	1	6	1	41.47	39	32	32.22	10.65
31	8.47	1	0	2	1	41.47	17	36	32.22	10.65
31	8.47	1	0	4	1	41.47	24	40	32.22	10.65
31	8.47	1	1	5	1	41.47	23	42	32.22	10.65
31	8.47	1	0	2	1	41.47	24	43	32.22	10.65
31	8.47	1	1	6	1	41.47	15	44	32.22	10.65
31	8.47	1	0	4	1	41.47	27	45	32.22	10.65
31	8.47	1	1	6	1	41.47	16	46	32.22	10.65
31	8.47	1	1	6	1	41.47	24	46	32.22	10.65
31	8.47	1	0	2	1	41.47	13	52	32.22	10.65
31	8.47	1	0	0	1	41.47	14	56	32.22	10.65
31	8.47	1	1	6	1	41.47	17	56	32.22	10.65
31	8.47	1	0	3	1	41.47	20	58	32.22	10.65
31	8.47	1	0	3	1	41.47	13	59	32.22	10.65
31	8.47	1	0	0	1	41.47	17	59	32.22	10.65
31	8.47	1	0	2	1	41.47	13	60	32.22	10.65
31	8.47	1	1	6	1	41.47	30	60	32.22	10.65
31	8.47	1	0	0	1	41.47	20	62	32.22	10.65
31	8.47	1	1	5	1	41.47	10	69	32.22	10.65
32	6.47	0	1	5	1	41.3	-999	22	32.87	10.64
32	6.47	0	0	0	1	41.3	-999	38	32.87	10.64
32	6.47	0	1	6	1	41.3	40	39	32.87	10.64
32	6.47	0	1	6	1	41.3	10	43	32.87	10.64
32	6.47	0	0	0	1	41.3	30	45	32.87	10.64
32	6.47	0	0	1	1	41.3	20	55	32.87	10.64
32	6.47	0	1	6	1	41.3	-999	55	32.87	10.64
32	6.47	0	1	5	1	41.3	30	56	32.87	10.64
32	6.47	0	1	5	1	41.3	-999	57	32.87	10.64
32	6.47	0	0	1	1	41.3	-999	61	32.87	10.64
32	6.47	0	1	5	1	41.3	-999	62	32.87	10.64
32	6.47	0	0	0	1	41.3	40	66	32.87	10.64
32	6.47	0	0	0	1	41.3	20	-999	32.87	10.64
32	6.47	0	1	5	1	41.3	20	-999	32.87	10.64
32	6.47	0	1	5	1	41.3	29	-999	32.87	10.64
32	6.47	0	1	6	1	41.3	30	-999	32.87	10.64
32	6.47	0	0	1	1	41.3	40	-999	32.87	10.64
32	6.47	0	0	1	1	41.3	50	-999	32.87	10.64
33	13.47	1	0	3	1	41.27	17	17	31.58	9.77
33	13.47	1	1	6	1	41.27	32	24	31.58	9.77
33	13.47	1	0	4	1	41.27	52	25	31.58	9.77
33	13.47	1	1	6	1	41.27	41	28	31.58	9.77
33	13.47	1	0	2	1	41.27	31	29	31.58	9.77
33	13.47	1	0	1	1	41.27	41	33	31.58	9.77
33	13.47	1	1	5	1	41.27	14	34	31.58	9.77
33	13.47	1	0	0	1	41.27	42	35	31.58	9.77
33	13.47	1	1	5	1	41.27	14	39	31.58	9.77
34	13.47	1	0	0	1	41.27	35	19	31.58	9.67
34	13.47	1	0	1	1	41.27	32	22	31.58	9.67
34	13.47	1	1	6	1	41.27	35	25	31.58	9.67
34	13.47	1	1	6	1	41.27	38	30	31.58	9.67
34	13.47	1	1	6	1	41.27	13	34	31.58	9.67
34	13.47	1	1	6	1	41.27	34	34	31.58	9.67
34	13.47	1	0	4	1	41.27	35	34	31.58	9.67
34	13.47	1	0	1	1	41.27	35	34	31.58	9.67
34	13.47	1	0	4	1	41.27	38	35	31.58	9.67
34	13.47	1	1	6	1	41.27	31	37	31.58	9.67
34	13.47	1	0	0	1	41.27	32	38	31.58	9.67
34	13.47	1	1	5	1	41.27	14	47	31.58	9.67
34	13.47	1	0	3	1	41.27	25	47	31.58	9.67
35	8.47	0	0	1	1	41.26	-999	28	32.87	9.67
35	8.47	0	0	1	1	41.26	30	38	32.87	9.67
35	8.47	0	1	5	1	41.26	10	44	32.87	9.67
35	8.47	0	0	0	1	41.26	20	51	32.87	9.67
35	8.47	0	1	6	1	41.26	-999	51	32.87	9.67
35	8.47	0	1	6	1	41.26	-999	55	32.87	9.67
35	8.47	0	0	1	1	41.26	-999	56	32.87	9.67
35	8.47	0	1	6	1	41.26	30	59	32.87	9.67
35	8.47	0	1	5	1	41.26	-999	61	32.87	9.67
35	8.47	0	0	1	1	41.26	-999	61	32.87	9.67
35	8.47	0	0	0	1	41.26	-999	63	32.87	9.67
35	8.47	0	1	5	1	41.26	-999	66	32.87	9.67
35	8.47	0	0	0	1	41.26	-999	66	32.87	9.67
35	8.47	0	1	5	1	41.26	20	69	32.87	9.67
35	8.47	0	0	0	1	41.26	10	-999	32.87	9.67
35	8.47	0	0	0	1	41.26	10	-999	32.87	9.67
35	8.47	0	1	6	1	41.26	50	-999	32.87	9.67
35	8.47	0	1	5	1	41.26	50	-999	32.87	9.67
36	11.47	1	0	4	1	40.91	32	21	28.01	11.51
36	11.47	1	0	2	1	40.91	26	22	28.01	11.51
36	11.47	1	1	5	1	40.91	30	24	28.01	11.51
36	11.47	1	1	5	1	40.91	50	31	28.01	11.51
36	11.47	1	1	6	1	40.91	20	32	28.01	11.51
36	11.47	1	0	0	1	40.91	40	33	28.01	11.51
36	11.47	1	0	4	1	40.91	10	34	28.01	11.51
36	11.47	1	1	5	1	40.91	30	34	28.01	11.51
36	11.47	1	1	6	1	40.91	30	46	28.01	11.51
36	11.47	1	1	6	1	40.91	20	53	28.01	11.51
36	11.47	1	0	3	1	40.91	40	53	28.01	11.51
36	11.47	1	1	6	1	40.91	10	59	28.01	11.51
36	11.47	1	0	0	1	40.91	40	60	28.01	11.51
37	12.47	1	0	0	1	40.91	13	34	28.01	11.66
37	12.47	1	0	1	1	40.91	16	39	28.01	11.66
37	12.47	1	0	0	1	40.91	17	42	28.01	11.66
37	12.47	1	1	5	1	40.91	30	43	28.01	11.66
37	12.47	1	1	5	1	40.91	32	44	28.01	11.66
37	12.47	1	1	6	1	40.91	14	47	28.01	11.66
37	12.47	1	1	6	1	40.91	20	47	28.01	11.66
37	12.47	1	1	6	1	40.91	30	63	28.01	11.66
38	9.47	0	0	0	1	40.33	12	25	49.04	11.77
38	9.47	0	1	5	1	40.33	32	39	49.04	11.77
38	9.47	0	0	1	1	40.33	-999	39	49.04	11.77
38	9.47	0	0	0	1	40.33	31	40	49.04	11.77
38	9.47	0	0	0	1	40.33	-999	40	49.04	11.77
38	9.47	0	1	5	1	40.33	29	43	49.04	11.77
38	9.47	0	1	6	1	40.33	19	44	49.04	11.77
38	9.47	0	1	6	1	40.33	56	-999	49.04	11.77
39	-2.53	1	1	6	1	40.3	61	10	40.96	11.67
39	-2.53	1	1	6	1	40.3	23	15	40.96	11.67
39	-2.53	1	1	5	1	40.3	52	20	40.96	11.67
39	-2.53	1	1	5	1	40.3	31	22	40.96	11.67
39	-2.53	1	0	3	1	40.3	17	23	40.96	11.67
39	-2.53	1	1	5	1	40.3	15	24	40.96	11.67
39	-2.53	1	1	6	1	40.3	20	24	40.96	11.67
39	-2.53	1	1	6	1	40.3	23	26	40.96	11.67
39	-2.53	1	0	0	1	40.3	35	33	40.96	11.67
39	-2.53	1	0	1	1	40.3	26	36	40.96	11.67
39	-2.53	1	0	1	1	40.3	15	39	40.96	11.67
39	-2.53	1	1	6	1	40.3	32	41	40.96	11.67
39	-2.53	1	0	1	1	40.3	15	45	40.96	11.67
39	-2.53	1	0	3	1	40.3	15	45	40.96	11.67
39	-2.53	1	0	1	1	40.3	15	46	40.96	11.67
39	-2.53	1	1	5	1	40.3	16	46	40.96	11.67
39	-2.53	1	0	2	1	40.3	31	48	40.96	11.67
39	-2.53	1	0	4	1	40.3	17	49	40.96	11.67
39	-2.53	1	0	4	1	40.3	17	49	40.96	11.67
39	-2.53	1	1	5	1	40.3	17	53	40.96	11.67
39	-2.53	1	0	4	1	40.3	16	54	40.96	11.67
39	-2.53	1	1	5	1	40.3	27	55	40.96	11.67
39	-2.53	1	0	4	1	40.3	13	57	40.96	11.67
40	10.47	1	1	5	1	40.22	70	22	31.9	10.12
40	10.47	1	0	0	1	40.22	15	29	31.9	10.12
40	10.47	1	1	5	1	40.22	30	40	31.9	10.12
40	10.47	1	1	6	1	40.22	30	43	31.9	10.12
40	10.47	1	0	1	1	40.22	10	44	31.9	10.12
40	10.47	1	0	0	1	40.22	13	47	31.9	10.12
40	10.47	1	1	6	1	40.22	20	47	31.9	10.12
40	10.47	1	0	4	1	40.22	20	49	31.9	10.12
40	10.47	1	1	5	1	40.22	10	50	31.9	10.12
40	10.47	1	1	6	1	40.22	20	50	31.9	10.12
40	10.47	1	1	6	1	40.22	25	55	31.9	10.12
40	10.47	1	0	1	1	40.22	26	55	31.9	10.12
40	10.47	1	1	5	1	40.22	15	56	31.9	10.12
40	10.47	1	0	3	1	40.22	15	58	31.9	10.12
40	10.47	1	1	6	1	40.22	30	64	31.9	10.12
41	14.47	1	1	6	1	40.22	23	16	31.9	9.99
41	14.47	1	1	6	1	40.22	59	18	31.9	9.99
41	14.47	1	1	6	1	40.22	40	35	31.9	9.99
41	14.47	1	1	6	1	40.22	14	40	31.9	9.99
41	14.47	1	1	5	1	40.22	14	46	31.9	9.99
41	14.47	1	1	5	1	40.22	20	47	31.9	9.99
41	14.47	1	0	0	1	40.22	27	48	31.9	9.99
41	14.47	1	0	4	1	40.22	30	50	31.9	9.99
41	14.47	1	1	5	1	40.22	20	55	31.9	9.99
41	14.47	1	0	3	1	40.22	10	56	31.9	9.99
41	14.47	1	0	3	1	40.22	40	57	31.9	9.99
41	14.47	1	0	4	1	40.22	30	58	31.9	9.99
41	14.47	1	1	5	1	40.22	10	68	31.9	9.99
42	0.47	1	1	5	1	40.12	15	21	31.27	10.69
42	0.47	1	0	4	1	40.12	24	25	31.27	10.69
42	0.47	1	0	1	1	40.12	39	28	31.27	10.69
42	0.47	1	0	0	1	40.12	32	33	31.27	10.69
42	0.47	1	0	0	1	40.12	34	35	31.27	10.69
42	0.47	1	0	4	1	40.12	34	39	31.27	10.69
42	0.47	1	1	6	1	40.12	50	42	31.27	10.69
42	0.47	1	0	3	1	40.12	15	43	31.27	10.69
42	0.47	1	0	4	1	40.12	16	46	31.27	10.69
42	0.47	1	0	1	1	40.12	20	52	31.27	10.69
42	0.47	1	0	1	1	40.12	10	55	31.27	10.69
42	0.47	1	1	5	1	40.12	20	57	31.27	10.69
43	0.47	1	1	5	1	40.12	31	10	31.27	10.82
43	0.47	1	1	6	1	40.12	61	11	31.27	10.82
43	0.47	1	1	5	1	40.12	69	15	31.27	10.82
43	0.47	1	1	5	1	40.12	64	20	31.27	10.82
43	0.47	1	1	5	1	40.12	70	20	31.27	10.82
43	0.47	1	0	1	1	40.12	17	30	31.27	10.82
43	0.47	1	0	0	1	40.12	24	36	31.27	10.82
43	0.47	1	0	2	1	40.12	26	36	31.27	10.82
43	0.47	1	0	2	1	40.12	40	39	31.27	10.82
43	0.47	1	0	0	1	40.12	16	40	31.27	10.82
43	0.47	1	1	5	1	40.12	31	49	31.27	10.82
43	0.47	1	0	1	1	40.12	20	56	31.27	10.82
43	0.47	1	0	4	1	40.12	27	59	31.27	10.82
43	0.47	1	0	4	1	40.12	20	60	31.27	10.82
44	2.47	1	1	6	1	40.06	17	26	39.35	10.9
44	2.47	1	0	2	1	40.06	30	35	39.35	10.9
44	2.47	1	0	0	1	40.06	15	37	39.35	10.9
44	2.47	1	1	5	1	40.06	50	41	39.35	10.9
44	2.47	1	1	5	1	40.06	20	45	39.35	10.9
44	2.47	1	1	6	1	40.06	50	48	39.35	10.9
44	2.47	1	0	1	1	40.06	10	49	39.35	10.9
44	2.47	1	0	0	1	40.06	35	49	39.35	10.9
44	2.47	1	0	2	1	40.06	30	54	39.35	10.9
44	2.47	1	0	0	1	40.06	49	59	39.35	10.9
44	2.47	1	0	4	1	40.06	20	60	39.35	10.9
44	2.47	1	1	6	1	40.06	30	64	39.35	10.9
44	2.47	1	0	4	1	40.06	10	65	39.35	10.9
45	4.47	1	0	1	1	40.06	30	30	39.35	7.72
45	4.47	1	0	4	1	40.06	20	38	39.35	7.72
45	4.47	1	1	5	1	40.06	10	48	39.35	7.72
45	4.47	1	0	4	1	40.06	20	53	39.35	7.72
45	4.47	1	0	0	1	40.06	20	53	39.35	7.72
45	4.47	1	0	0	1	40.06	44	53	39.35	7.72
45	4.47	1	0	0	1	40.06	30	59	39.35	7.72
45	4.47	1	1	5	1	40.06	50	61	39.35	7.72
45	4.47	1	0	2	1	40.06	26	62	39.35	7.72
45	4.47	1	1	5	1	40.06	10	64	39.35	7.72
46	4.47	1	1	5	1	39.88	22	27	49.04	10.59
46	4.47	1	0	0	1	39.88	-999	33	49.04	10.59
46	4.47	1	0	1	1	39.88	26	36	49.04	10.59
46	4.47	1	0	0	1	39.88	-999	36	49.04	10.59
46	4.47	1	1	6	1	39.88	14	38	49.04	10.59
46	4.47	1	1	6	1	39.88	-999	39	49.04	10.59
46	4.47	1	0	0	1	39.88	19	40	49.04	10.59
46	4.47	1	1	5	1	39.88	50	41	49.04	10.59
46	4.47	1	1	5	1	39.88	-999	42	49.04	10.59
46	4.47	1	1	5	1	39.88	-999	50	49.04	10.59
46	4.47	1	0	1	1	39.88	-999	54	49.04	10.59
46	4.47	1	1	5	1	39.88	50	60	49.04	10.59
46	4.47	1	0	1	1	39.88	20	-999	49.04	10.59
47	6.47	0	0	0	1	39.88	50	27	32.87	10.61
47	6.47	0	1	6	1	39.88	-999	30	32.87	10.61
47	6.47	0	1	6	1	39.88	-999	35	32.87	10.61
47	6.47	0	0	1	1	39.88	-999	35	32.87	10.61
47	6.47	0	0	0	1	39.88	20	36	32.87	10.61
47	6.47	0	1	6	1	39.88	35	39	32.87	10.61
47	6.47	0	0	0	1	39.88	50	41	32.87	10.61
47	6.47	0	0	0	1	39.88	10	47	32.87	10.61
47	6.47	0	1	5	1	39.88	40	48	32.87	10.61
47	6.47	0	0	1	1	39.88	10	55	32.87	10.61
47	6.47	0	1	6	1	39.88	50	61	32.87	10.61
47	6.47	0	1	6	1	39.88	-999	67	32.87	10.61
47	6.47	0	1	5	1	39.88	20	70	32.87	10.61
47	6.47	0	0	1	1	39.88	20	-999	32.87	10.61
47	6.47	0	0	1	1	39.88	30	-999	32.87	10.61
47	6.47	0	0	1	1	39.88	50	-999	32.87	10.61
47	6.47	0	1	6	1	39.88	50	-999	32.87	10.61
47	6.47	0	0	0	1	39.88	50	-999	32.87	10.61
48	11.47	1	0	1	1	39.82	27	22	37.06	10.31
48	11.47	1	0	2	1	39.82	14	28	37.06	10.31
48	11.47	1	1	5	1	39.82	27	33	37.06	10.31
48	11.47	1	1	6	1	39.82	30	34	37.06	10.31
48	11.47	1	0	0	1	39.82	51	34	37.06	10.31
48	11.47	1	0	3	1	39.82	31	36	37.06	10.31
48	11.47	1	0	1	1	39.82	40	38	37.06	10.31
48	11.47	1	0	0	1	39.82	40	39	37.06	10.31
48	11.47	1	0	2	1	39.82	20	41	37.06	10.31
48	11.47	1	1	5	1	39.82	50	45	37.06	10.31
48	11.47	1	0	4	1	39.82	13	46	37.06	10.31
48	11.47	1	1	6	1	39.82	40	46	37.06	10.31
48	11.47	1	0	1	1	39.82	16	48	37.06	10.31
48	11.47	1	1	6	1	39.82	50	53	37.06	10.31
49	16.47	1	0	0	1	39.82	32	17	37.06	10.14
49	16.47	1	1	5	1	39.82	23	20	37.06	10.14
49	16.47	1	1	6	1	39.82	27	20	37.06	10.14
49	16.47	1	0	1	1	39.82	24	24	37.06	10.14
49	16.47	1	0	0	1	39.82	23	25	37.06	10.14
49	16.47	1	0	2	1	39.82	39	25	37.06	10.14
49	16.47	1	1	6	1	39.82	14	28	37.06	10.14
49	16.47	1	0	2	1	39.82	26	28	37.06	10.14
49	16.47	1	1	5	1	39.82	42	29	37.06	10.14
49	16.47	1	0	1	1	39.82	17	32	37.06	10.14
49	16.47	1	1	6	1	39.82	24	32	37.06	10.14
49	16.47	1	0	4	1	39.82	41	33	37.06	10.14
49	16.47	1	1	6	1	39.82	54	39	37.06	10.14
49	16.47	1	0	3	1	39.82	20	40	37.06	10.14
49	16.47	1	1	5	1	39.82	15	46	37.06	10.14
49	16.47	1	1	5	1	39.82	14	48	37.06	10.14
50	14.47	1	1	6	1	39.67	17	16	43.06	9.88
50	14.47	1	0	0	1	39.67	25	16	43.06	9.88
50	14.47	1	0	3	1	39.67	17	26	43.06	9.88
50	14.47	1	0	4	1	39.67	15	30	43.06	9.88
50	14.47	1	0	4	1	39.67	15	30	43.06	9.88
50	14.47	1	0	1	1	39.67	40	32	43.06	9.88
50	14.47	1	1	5	1	39.67	51	32	43.06	9.88
50	14.47	1	1	5	1	39.67	16	33	43.06	9.88
50	14.47	1	0	1	1	39.67	38	36	43.06	9.88
50	14.47	1	0	2	1	39.67	13	39	43.06	9.88
50	14.47	1	0	4	1	39.67	50	39	43.06	9.88
50	14.47	1	0	1	1	39.67	15	40	43.06	9.88
50	14.47	1	0	0	1	39.67	20	44	43.06	9.88
50	14.47	1	1	6	1	39.67	20	48	43.06	9.88
50	14.47	1	0	2	1	39.67	50	50	43.06	9.88
50	14.47	1	1	6	1	39.67	20	52	43.06	9.88
50	14.47	1	1	5	1	39.67	20	54	43.06	9.88
50	14.47	1	1	6	1	39.67	10	55	43.06	9.88
50	14.47	1	1	5	1	39.67	10	55	43.06	9.88
50	14.47	1	0	4	1	39.67	50	55	43.06	9.88
50	14.47	1	1	5	1	39.67	10	68	43.06	9.88
50	14.47	1	1	5	1	39.67	10	68	43.06	9.88
51	10.47	1	0	4	1	39.67	32	16	43.06	10.01
51	10.47	1	0	1	1	39.67	10	20	43.06	10.01
51	10.47	1	1	5	1	39.67	32	21	43.06	10.01
51	10.47	1	1	5	1	39.67	13	22	43.06	10.01
51	10.47	1	1	6	1	39.67	27	25	43.06	10.01
51	10.47	1	1	5	1	39.67	23	29	43.06	10.01
51	10.47	1	0	0	1	39.67	31	30	43.06	10.01
51	10.47	1	0	2	1	39.67	34	32	43.06	10.01
51	10.47	1	1	5	1	39.67	20	35	43.06	10.01
51	10.47	1	0	0	1	39.67	50	37	43.06	10.01
51	10.47	1	0	4	1	39.67	23	39	43.06	10.01
51	10.47	1	0	2	1	39.67	16	40	43.06	10.01
51	10.47	1	1	6	1	39.67	10	41	43.06	10.01
51	10.47	1	0	4	1	39.67	15	41	43.06	10.01
51	10.47	1	1	6	1	39.67	17	41	43.06	10.01
51	10.47	1	1	5	1	39.67	13	47	43.06	10.01
51	10.47	1	1	6	1	39.67	40	54	43.06	10.01
52	8.47	1	1	6	1	39.28	26	37	66.19	10.29
52	8.47	1	1	6	1	39.28	50	40	66.19	10.29
52	8.47	1	1	6	1	39.28	10	41	66.19	10.29
52	8.47	1	1	6	1	39.28	20	41	66.19	10.29
52	8.47	1	1	5	1	39.28	13	51	66.19	10.29
52	8.47	1	0	4	1	39.28	40	51	66.19	10.29
52	8.47	1	0	4	1	39.28	10	57	66.19	10.29
52	8.47	1	0	3	1	39.28	10	61	66.19	10.29
52	8.47	1	1	6	1	39.28	20	66	66.19	10.29
53	4.47	1	1	5	1	39.28	10	37	66.19	9.03
53	4.47	1	1	6	1	39.28	16	45	66.19	9.03
53	4.47	1	1	6	1	39.28	30	53	66.19	9.03
53	4.47	1	1	5	1	39.28	30	56	66.19	9.03
53	4.47	1	1	5	1	39.28	20	58	66.19	9.03
54	3.47	0	0	0	1	39.21	-999	14	54.19	9.16
54	3.47	0	0	0	1	39.21	-999	22	54.19	9.16
54	3.47	0	1	5	1	39.21	-999	25	54.19	9.16
54	3.47	0	1	5	1	39.21	22	30	54.19	9.16
54	3.47	0	0	1	1	39.21	-999	30	54.19	9.16
54	3.47	0	0	1	1	39.21	12	31	54.19	9.16
54	3.47	0	0	0	1	39.21	13	31	54.19	9.16
54	3.47	0	1	5	1	39.21	11	38	54.19	9.16
54	3.47	0	1	5	1	39.21	-999	38	54.19	9.16
54	3.47	0	0	1	1	39.21	50	40	54.19	9.16
54	3.47	0	0	0	1	39.21	20	41	54.19	9.16
54	3.47	0	0	1	1	39.21	-999	43	54.19	9.16
54	3.47	0	1	6	1	39.21	30	47	54.19	9.16
54	3.47	0	0	1	1	39.21	13	-999	54.19	9.16
54	3.47	0	0	1	1	39.21	26	-999	54.19	9.16
54	3.47	0	0	0	1	39.21	40	-999	54.19	9.16
54	3.47	0	1	6	1	39.21	50	-999	54.19	9.16
56	18.47	1	1	5	1	39.08	53	20	-999	9.43
56	18.47	1	0	3	1	39.08	26	21	-999	9.43
56	18.47	1	0	4	1	39.08	25	27	-999	9.43
56	18.47	1	1	5	1	39.08	25	30	-999	9.43
56	18.47	1	0	0	1	39.08	32	30	-999	9.43
56	18.47	1	0	1	1	39.08	42	35	-999	9.43
56	18.47	1	0	0	1	39.08	41	36	-999	9.43
56	18.47	1	0	4	1	39.08	14	37	-999	9.43
56	18.47	1	0	3	1	39.08	40	37	-999	9.43
56	18.47	1	0	3	1	39.08	26	39	-999	9.43
56	18.47	1	1	5	1	39.08	49	39	-999	9.43
56	18.47	1	0	1	1	39.08	51	40	-999	9.43
56	18.47	1	0	0	1	39.08	10	46	-999	9.43
56	18.47	1	0	1	1	39.08	30	53	-999	9.43
56	18.47	1	1	5	1	39.08	30	54	-999	9.43
56	18.47	1	1	5	1	39.08	40	54	-999	9.43
57	-15.53	1	0	3	1	39.01	-999	21	40.96	9.18
57	-15.53	1	0	1	1	39.01	-999	33	40.96	9.18
57	-15.53	1	0	3	1	39.01	59	49	40.96	9.18
57	-15.53	1	1	6	1	39.01	-999	66	40.96	9.18
57	-15.53	1	0	3	1	39.01	29	-999	40.96	9.18
57	-15.53	1	1	5	1	39.01	33	-999	40.96	9.18
59	19.47	1	0	1	1	38.88	-999	18	24.84	9.43
59	19.47	1	1	5	1	38.88	22	27	24.84	9.43
59	19.47	1	1	6	1	38.88	23	32	24.84	9.43
59	19.47	1	1	5	1	38.88	-999	37	24.84	9.43
59	19.47	1	0	1	1	38.88	10	38	24.84	9.43
59	19.47	1	1	5	1	38.88	50	39	24.84	9.43
59	19.47	1	0	0	1	38.88	30	43	24.84	9.43
59	19.47	1	0	0	1	38.88	50	43	24.84	9.43
59	19.47	1	1	5	1	38.88	20	-999	24.84	9.43
59	19.47	1	1	6	1	38.88	30	-999	24.84	9.43
59	19.47	1	1	6	1	38.88	30	-999	24.84	9.43
59	19.47	1	1	6	1	38.88	40	-999	24.84	9.43
59	19.47	1	1	6	1	38.88	50	-999	24.84	9.43
60	9.47	1	0	1	1	38.78	17	23	40.55	9.99
60	9.47	1	0	1	1	38.78	23	32	40.55	9.99
60	9.47	1	1	5	1	38.78	20	33	40.55	9.99
60	9.47	1	0	2	1	38.78	25	35	40.55	9.99
60	9.47	1	0	1	1	38.78	30	36	40.55	9.99
60	9.47	1	0	2	1	38.78	30	40	40.55	9.99
60	9.47	1	0	0	1	38.78	53	40	40.55	9.99
60	9.47	1	1	6	1	38.78	30	41	40.55	9.99
60	9.47	1	0	2	1	38.78	40	41	40.55	9.99
60	9.47	1	1	6	1	38.78	10	43	40.55	9.99
60	9.47	1	1	5	1	38.78	20	48	40.55	9.99
60	9.47	1	1	6	1	38.78	40	48	40.55	9.99
60	9.47	1	1	5	1	38.78	20	50	40.55	9.99
60	9.47	1	0	0	1	38.78	30	50	40.55	9.99
60	9.47	1	1	6	1	38.78	30	52	40.55	9.99
60	9.47	1	0	4	1	38.78	10	56	40.55	9.99
60	9.47	1	0	4	1	38.78	50	56	40.55	9.99
60	9.47	1	0	4	1	38.78	40	59	40.55	9.99
60	9.47	1	1	6	1	38.78	40	59	40.55	9.99
60	9.47	1	1	6	1	38.78	50	59	40.55	9.99
60	9.47	1	1	5	1	38.78	40	65	40.55	9.99
61	5.47	1	0	0	1	38.78	10	23	40.55	10
61	5.47	1	0	3	1	38.78	57	28	40.55	10
61	5.47	1	0	0	1	38.78	17	30	40.55	10
61	5.47	1	0	2	1	38.78	20	35	40.55	10
61	5.47	1	0	0	1	38.78	30	41	40.55	10
61	5.47	1	0	2	1	38.78	25	42	40.55	10
61	5.47	1	0	4	1	38.78	30	46	40.55	10
61	5.47	1	1	6	1	38.78	40	47	40.55	10
61	5.47	1	1	6	1	38.78	20	48	40.55	10
61	5.47	1	0	4	1	38.78	50	49	40.55	10
61	5.47	1	0	3	1	38.78	20	51	40.55	10
61	5.47	1	1	5	1	38.78	50	51	40.55	10
61	5.47	1	1	6	1	38.78	20	53	40.55	10
61	5.47	1	1	6	1	38.78	30	54	40.55	10
61	5.47	1	0	2	1	38.78	20	58	40.55	10
61	5.47	1	0	2	1	38.78	50	60	40.55	10
62	5.47	1	1	5	1	38.76	-999	34	30.34	9.95
62	5.47	1	1	6	1	38.76	-999	35	30.34	9.95
62	5.47	1	1	6	1	38.76	50	36	30.34	9.95
62	5.47	1	1	5	1	38.76	10	46	30.34	9.95
62	5.47	1	1	5	1	38.76	50	48	30.34	9.95
62	5.47	1	1	6	1	38.76	-999	48	30.34	9.95
62	5.47	1	0	1	1	38.76	20	49	30.34	9.95
62	5.47	1	1	6	1	38.76	50	50	30.34	9.95
62	5.47	1	1	6	1	38.76	-999	51	30.34	9.95
62	5.47	1	1	6	1	38.76	20	55	30.34	9.95
62	5.47	1	0	0	1	38.76	10	-999	30.34	9.95
62	5.47	1	1	6	1	38.76	20	-999	30.34	9.95
62	5.47	1	0	1	1	38.76	40	-999	30.34	9.95
63	23.47	0	1	6	1	38.63	44	15	-999	10.03
63	23.47	0	0	1	1	38.63	27	16	-999	10.03
63	23.47	0	0	1	1	38.63	34	23	-999	10.03
63	23.47	0	0	0	1	38.63	-999	29	-999	10.03
63	23.47	0	1	5	1	38.63	-999	30	-999	10.03
63	23.47	0	1	6	1	38.63	14	-999	-999	10.03
63	23.47	0	0	0	1	38.63	25	-999	-999	10.03
63	23.47	0	0	0	1	38.63	43	-999	-999	10.03
63	23.47	0	0	1	1	38.63	51	-999	-999	10.03
64	5.47	1	1	5	1	38.35	31	32	49.04	9.82
64	5.47	1	0	0	1	38.35	32	32	49.04	9.82
64	5.47	1	0	1	1	38.35	10	33	49.04	9.82
64	5.47	1	1	6	1	38.35	20	33	49.04	9.82
64	5.47	1	1	5	1	38.35	28	54	49.04	9.82
64	5.47	1	1	6	1	38.35	11	-999	49.04	9.82
64	5.47	1	1	6	1	38.35	12	-999	49.04	9.82
64	5.47	1	1	5	1	38.35	31	-999	49.04	9.82
64	5.47	1	0	0	1	38.35	33	-999	49.04	9.82
64	5.47	1	1	5	1	38.35	33	-999	49.04	9.82
64	5.47	1	1	6	1	38.35	40	-999	49.04	9.82
65	6.47	1	0	0	1	38.16	53	24	30.34	9.92
65	6.47	1	0	0	1	38.16	37	27	30.34	9.92
65	6.47	1	1	6	1	38.16	-999	33	30.34	9.92
65	6.47	1	0	1	1	38.16	27	34	30.34	9.92
65	6.47	1	1	5	1	38.16	48	40	30.34	9.92
65	6.47	1	1	6	1	38.16	20	41	30.34	9.92
65	6.47	1	1	6	1	38.16	-999	42	30.34	9.92
65	6.47	1	0	0	1	38.16	39	48	30.34	9.92
65	6.47	1	1	5	1	38.16	-999	56	30.34	9.92
65	6.47	1	0	1	1	38.16	14	-999	30.34	9.92
65	6.47	1	1	5	1	38.16	20	-999	30.34	9.92
65	6.47	1	0	1	1	38.16	20	-999	30.34	9.92
65	6.47	1	0	1	1	38.16	27	-999	30.34	9.92
65	6.47	1	0	1	1	38.16	31	-999	30.34	9.92
65	6.47	1	0	0	1	38.16	37	-999	30.34	9.92
65	6.47	1	0	0	1	38.16	39	-999	30.34	9.92
66	2.47	1	0	4	1	37.78	35	17	37.43	10.17
66	2.47	1	0	4	1	37.78	53	23	37.43	10.17
66	2.47	1	0	1	1	37.78	39	24	37.43	10.17
66	2.47	1	0	1	1	37.78	25	27	37.43	10.17
66	2.47	1	0	4	1	37.78	26	27	37.43	10.17
66	2.47	1	1	5	1	37.78	30	34	37.43	10.17
66	2.47	1	1	6	1	37.78	23	36	37.43	10.17
66	2.47	1	0	0	1	37.78	20	42	37.43	10.17
66	2.47	1	0	3	1	37.78	30	42	37.43	10.17
66	2.47	1	1	6	1	37.78	40	42	37.43	10.17
66	2.47	1	0	0	1	37.78	23	46	37.43	10.17
66	2.47	1	0	1	1	37.78	24	50	37.43	10.17
66	2.47	1	1	6	1	37.78	30	50	37.43	10.17
66	2.47	1	1	5	1	37.78	30	51	37.43	10.17
66	2.47	1	1	5	1	37.78	10	53	37.43	10.17
66	2.47	1	0	0	1	37.78	30	53	37.43	10.17
66	2.47	1	1	5	1	37.78	40	57	37.43	10.17
66	2.47	1	1	6	1	37.78	50	58	37.43	10.17
67	5.47	1	1	5	1	37.78	14	31	37.43	9.73
67	5.47	1	0	4	1	37.78	26	35	37.43	9.73
67	5.47	1	1	5	1	37.78	10	39	37.43	9.73
67	5.47	1	1	5	1	37.78	17	39	37.43	9.73
67	5.47	1	0	0	1	37.78	32	39	37.43	9.73
67	5.47	1	0	4	1	37.78	24	43	37.43	9.73
67	5.47	1	0	2	1	37.78	13	44	37.43	9.73
67	5.47	1	1	5	1	37.78	30	45	37.43	9.73
67	5.47	1	1	6	1	37.78	10	50	37.43	9.73
67	5.47	1	0	1	1	37.78	40	51	37.43	9.73
67	5.47	1	1	5	1	37.78	20	53	37.43	9.73
68	2.47	0	0	0	1	37.64	-999	26	54.19	8.75
68	2.47	0	0	0	1	37.64	22	29	54.19	8.75
68	2.47	0	1	5	1	37.64	-999	29	54.19	8.75
68	2.47	0	1	6	1	37.64	-999	31	54.19	8.75
68	2.47	0	0	1	1	37.64	27	34	54.19	8.75
68	2.47	0	1	6	1	37.64	12	37	54.19	8.75
68	2.47	0	1	6	1	37.64	19	37	54.19	8.75
68	2.47	0	0	1	1	37.64	22	37	54.19	8.75
68	2.47	0	1	5	1	37.64	12	38	54.19	8.75
68	2.47	0	1	5	1	37.64	30	40	54.19	8.75
68	2.47	0	1	6	1	37.64	52	41	54.19	8.75
68	2.47	0	0	0	1	37.64	23	44	54.19	8.75
68	2.47	0	1	6	1	37.64	-999	50	54.19	8.75
68	2.47	0	1	5	1	37.64	10	-999	54.19	8.75
68	2.47	0	1	5	1	37.64	39	-999	54.19	8.75
69	9.47	1	0	2	1	37.49	38	20	28.01	8.76
69	9.47	1	0	3	1	37.49	27	24	28.01	8.76
69	9.47	1	0	2	1	37.49	14	27	28.01	8.76
69	9.47	1	0	4	1	37.49	61	29	28.01	8.76
69	9.47	1	0	2	1	37.49	13	32	28.01	8.76
69	9.47	1	1	5	1	37.49	13	33	28.01	8.76
69	9.47	1	1	5	1	37.49	14	35	28.01	8.76
69	9.47	1	0	0	1	37.49	38	36	28.01	8.76
69	9.47	1	0	3	1	37.49	30	37	28.01	8.76
69	9.47	1	1	6	1	37.49	57	37	28.01	8.76
69	9.47	1	0	2	1	37.49	16	39	28.01	8.76
69	9.47	1	1	6	1	37.49	45	39	28.01	8.76
69	9.47	1	1	5	1	37.49	20	40	28.01	8.76
69	9.47	1	1	6	1	37.49	47	40	28.01	8.76
69	9.47	1	1	5	1	37.49	10	47	28.01	8.76
69	9.47	1	1	5	1	37.49	40	70	28.01	8.76
70	4.47	1	0	0	1	37.49	34	15	28.01	8.85
70	4.47	1	0	2	1	37.49	26	17	28.01	8.85
70	4.47	1	0	2	1	37.49	24	19	28.01	8.85
70	4.47	1	0	0	1	37.49	15	21	28.01	8.85
70	4.47	1	1	6	1	37.49	50	22	28.01	8.85
70	4.47	1	1	5	1	37.49	54	26	28.01	8.85
70	4.47	1	0	0	1	37.49	25	30	28.01	8.85
70	4.47	1	0	4	1	37.49	49	31	28.01	8.85
70	4.47	1	0	3	1	37.49	33	34	28.01	8.85
70	4.47	1	1	6	1	37.49	14	37	28.01	8.85
70	4.47	1	1	5	1	37.49	10	40	28.01	8.85
70	4.47	1	1	5	1	37.49	10	49	28.01	8.85
70	4.47	1	1	5	1	37.49	20	50	28.01	8.85
70	4.47	1	0	2	1	37.49	50	50	28.01	8.85
70	4.47	1	1	6	1	37.49	40	57	28.01	8.85
70	4.47	1	1	6	1	37.49	30	59	28.01	8.85
70	4.47	1	0	1	1	37.49	30	63	28.01	8.85
70	4.47	1	1	5	1	37.49	40	63	28.01	8.85
70	4.47	1	1	5	1	37.49	30	65	28.01	8.85
71	21.47	1	1	5	1	37.4	40	62	18.04	8.86
71	21.47	1	1	5	1	37.4	20	-999	18.04	8.86
72	14.47	1	1	6	1	37.36	64	13	38.96	8.76
72	14.47	1	0	4	1	37.36	39	16	38.96	8.76
72	14.47	1	0	3	1	37.36	41	20	38.96	8.76
72	14.47	1	0	0	1	37.36	47	28	38.96	8.76
72	14.47	1	1	6	1	37.36	26	30	38.96	8.76
72	14.47	1	1	6	1	37.36	16	39	38.96	8.76
72	14.47	1	0	0	1	37.36	26	42	38.96	8.76
72	14.47	1	1	6	1	37.36	13	47	38.96	8.76
72	14.47	1	1	5	1	37.36	17	49	38.96	8.76
72	14.47	1	0	1	1	37.36	40	50	38.96	8.76
72	14.47	1	1	5	1	37.36	30	53	38.96	8.76
72	14.47	1	1	5	1	37.36	16	59	38.96	8.76
72	14.47	1	0	1	1	37.36	24	59	38.96	8.76
72	14.47	1	0	4	1	37.36	40	59	38.96	8.76
73	11.47	1	0	3	1	37.36	27	17	38.96	8.61
73	11.47	1	1	6	1	37.36	40	28	38.96	8.61
73	11.47	1	0	0	1	37.36	14	30	38.96	8.61
73	11.47	1	0	0	1	37.36	23	30	38.96	8.61
73	11.47	1	1	5	1	37.36	14	31	38.96	8.61
73	11.47	1	0	3	1	37.36	25	32	38.96	8.61
73	11.47	1	0	4	1	37.36	26	32	38.96	8.61
73	11.47	1	1	6	1	37.36	35	32	38.96	8.61
73	11.47	1	0	4	1	37.36	14	33	38.96	8.61
73	11.47	1	0	2	1	37.36	14	34	38.96	8.61
73	11.47	1	1	5	1	37.36	17	37	38.96	8.61
73	11.47	1	1	5	1	37.36	40	40	38.96	8.61
73	11.47	1	0	2	1	37.36	26	41	38.96	8.61
73	11.47	1	0	1	1	37.36	27	42	38.96	8.61
73	11.47	1	1	6	1	37.36	10	48	38.96	8.61
73	11.47	1	1	5	1	37.36	15	51	38.96	8.61
73	11.47	1	0	0	1	37.36	50	54	38.96	8.61
73	11.47	1	1	6	1	37.36	17	55	38.96	8.61
74	6.47	1	1	5	1	37	15	37	30.34	-999
74	6.47	1	1	6	1	37	33	40	30.34	-999
74	6.47	1	0	0	1	37	-999	41	30.34	-999
74	6.47	1	0	0	1	37	14	46	30.34	-999
74	6.47	1	1	5	1	37	40	48	30.34	-999
74	6.47	1	1	6	1	37	-999	54	30.34	-999
74	6.47	1	0	1	1	37	14	-999	30.34	-999
74	6.47	1	0	0	1	37	20	-999	30.34	-999
74	6.47	1	1	6	1	37	20	-999	30.34	-999
74	6.47	1	1	5	1	37	40	-999	30.34	-999
75	5.47	1	1	6	1	36.96	-999	22	36.33	-999
75	5.47	1	1	5	1	36.96	40	25	36.33	-999
75	5.47	1	1	6	1	36.96	50	26	36.33	-999
75	5.47	1	1	6	1	36.96	22	28	36.33	-999
75	5.47	1	1	6	1	36.96	10	30	36.33	-999
75	5.47	1	1	5	1	36.96	21	32	36.33	-999
75	5.47	1	1	5	1	36.96	20	35	36.33	-999
75	5.47	1	1	6	1	36.96	50	36	36.33	-999
75	5.47	1	0	1	1	36.96	30	40	36.33	-999
75	5.47	1	0	0	1	36.96	-999	40	36.33	-999
75	5.47	1	0	0	1	36.96	50	45	36.33	-999
75	5.47	1	0	0	1	36.96	20	-999	36.33	-999
75	5.47	1	1	6	1	36.96	30	-999	36.33	-999
75	5.47	1	0	0	1	36.96	31	-999	36.33	-999
75	5.47	1	0	1	1	36.96	33	-999	36.33	-999
76	0.47	0	0	1	1	36.57	-999	33	36.69	-999
76	0.47	0	1	5	1	36.57	-999	44	36.69	-999
76	0.47	0	1	5	1	36.57	-999	59	36.69	-999
76	0.47	0	0	0	1	36.57	20	-999	36.69	-999
76	0.47	0	1	5	1	36.57	40	-999	36.69	-999
76	0.47	0	0	0	1	36.57	40	-999	36.69	-999
76	0.47	0	1	6	1	36.57	50	-999	36.69	-999
77	11.47	1	0	3	1	36.53	17	25	30.65	-999
77	11.47	1	0	1	1	36.53	15	40	30.65	-999
77	11.47	1	1	6	1	36.53	40	42	30.65	-999
77	11.47	1	0	3	1	36.53	16	48	30.65	-999
77	11.47	1	0	1	1	36.53	15	50	30.65	-999
77	11.47	1	0	0	1	36.53	14	53	30.65	-999
77	11.47	1	0	4	1	36.53	40	54	30.65	-999
77	11.47	1	0	3	1	36.53	10	56	30.65	-999
77	11.47	1	1	6	1	36.53	10	56	30.65	-999
77	11.47	1	1	6	1	36.53	40	56	30.65	-999
77	11.47	1	0	0	1	36.53	20	57	30.65	-999
77	11.47	1	1	5	1	36.53	20	58	30.65	-999
77	11.47	1	1	6	1	36.53	50	59	30.65	-999
77	11.47	1	1	5	1	36.53	10	60	30.65	-999
77	11.47	1	0	4	1	36.53	20	61	30.65	-999
77	11.47	1	1	5	1	36.53	10	65	30.65	-999
77	11.47	1	0	4	1	36.53	10	69	30.65	-999
78	10.47	1	0	3	1	36.53	56	17	30.65	-999
78	10.47	1	0	0	1	36.53	24	22	30.65	-999
78	10.47	1	0	0	1	36.53	50	27	30.65	-999
78	10.47	1	0	0	1	36.53	10	29	30.65	-999
78	10.47	1	0	1	1	36.53	14	35	30.65	-999
78	10.47	1	1	6	1	36.53	25	43	30.65	-999
78	10.47	1	1	5	1	36.53	30	43	30.65	-999
78	10.47	1	1	5	1	36.53	20	46	30.65	-999
78	10.47	1	1	5	1	36.53	40	49	30.65	-999
78	10.47	1	0	4	1	36.53	10	50	30.65	-999
78	10.47	1	1	6	1	36.53	10	51	30.65	-999
78	10.47	1	0	4	1	36.53	20	53	30.65	-999
78	10.47	1	0	3	1	36.53	10	54	30.65	-999
78	10.47	1	1	5	1	36.53	50	57	30.65	-999
78	10.47	1	1	5	1	36.53	40	58	30.65	-999
78	10.47	1	1	6	1	36.53	30	60	30.65	-999
78	10.47	1	1	6	1	36.53	30	63	30.65	-999
79	24.47	1	1	5	1	36.51	10	42	18.04	-999
79	24.47	1	0	0	1	36.51	-999	47	18.04	-999
79	24.47	1	1	5	1	36.51	40	50	18.04	-999
79	24.47	1	1	6	1	36.51	-999	50	18.04	-999
79	24.47	1	0	1	1	36.51	10	51	18.04	-999
79	24.47	1	0	0	1	36.51	10	55	18.04	-999
79	24.47	1	1	6	1	36.51	20	56	18.04	-999
79	24.47	1	1	6	1	36.51	-999	57	18.04	-999
79	24.47	1	0	0	1	36.51	20	-999	18.04	-999
79	24.47	1	0	0	1	36.51	40	-999	18.04	-999
79	24.47	1	1	5	1	36.51	40	-999	18.04	-999
79	24.47	1	0	0	1	36.51	50	-999	18.04	-999
79	24.47	1	0	1	1	36.51	50	-999	18.04	-999
80	2.47	1	1	5	1	36.47	15	20	51.04	9.82
80	2.47	1	1	5	1	36.47	51	28	51.04	9.82
80	2.47	1	1	5	1	36.47	25	31	51.04	9.82
80	2.47	1	1	6	1	36.47	14	32	51.04	9.82
80	2.47	1	1	6	1	36.47	40	38	51.04	9.82
80	2.47	1	0	4	1	36.47	10	40	51.04	9.82
80	2.47	1	0	0	1	36.47	15	40	51.04	9.82
80	2.47	1	1	5	1	36.47	20	40	51.04	9.82
80	2.47	1	1	5	1	36.47	25	40	51.04	9.82
80	2.47	1	0	2	1	36.47	34	41	51.04	9.82
80	2.47	1	0	4	1	36.47	50	41	51.04	9.82
80	2.47	1	0	0	1	36.47	40	45	51.04	9.82
80	2.47	1	1	6	1	36.47	24	47	51.04	9.82
80	2.47	1	0	2	1	36.47	50	49	51.04	9.82
80	2.47	1	1	5	1	36.47	20	50	51.04	9.82
80	2.47	1	0	4	1	36.47	15	52	51.04	9.82
80	2.47	1	0	4	1	36.47	30	52	51.04	9.82
80	2.47	1	1	5	1	36.47	20	55	51.04	9.82
80	2.47	1	1	5	1	36.47	10	57	51.04	9.82
80	2.47	1	0	3	1	36.47	31	57	51.04	9.82
80	2.47	1	1	6	1	36.47	10	60	51.04	9.82
80	2.47	1	1	6	1	36.47	40	60	51.04	9.82
80	2.47	1	0	1	1	36.47	50	60	51.04	9.82
81	1.47	1	1	5	1	36.47	24	20	51.04	11.95
81	1.47	1	1	5	1	36.47	30	26	51.04	11.95
81	1.47	1	0	0	1	36.47	27	28	51.04	11.95
81	1.47	1	1	5	1	36.47	50	30	51.04	11.95
81	1.47	1	1	5	1	36.47	10	45	51.04	11.95
81	1.47	1	0	3	1	36.47	24	45	51.04	11.95
81	1.47	1	0	0	1	36.47	30	47	51.04	11.95
81	1.47	1	1	5	1	36.47	20	48	51.04	11.95
81	1.47	1	1	6	1	36.47	30	48	51.04	11.95
81	1.47	1	0	2	1	36.47	40	48	51.04	11.95
81	1.47	1	1	5	1	36.47	20	49	51.04	11.95
81	1.47	1	0	2	1	36.47	50	49	51.04	11.95
81	1.47	1	0	2	1	36.47	20	50	51.04	11.95
81	1.47	1	1	6	1	36.47	40	50	51.04	11.95
81	1.47	1	0	0	1	36.47	33	53	51.04	11.95
81	1.47	1	0	1	1	36.47	10	54	51.04	11.95
81	1.47	1	0	0	1	36.47	30	54	51.04	11.95
81	1.47	1	1	6	1	36.47	10	57	51.04	11.95
81	1.47	1	1	6	1	36.47	10	58	51.04	11.95
81	1.47	1	0	4	1	36.47	40	60	51.04	11.95
82	17.47	1	0	1	1	36.3	-999	40	32.87	11.88
82	17.47	1	0	1	1	36.3	-999	42	32.87	11.88
82	17.47	1	1	6	1	36.3	-999	43	32.87	11.88
82	17.47	1	0	1	1	36.3	10	45	32.87	11.88
82	17.47	1	0	0	1	36.3	30	49	32.87	11.88
82	17.47	1	0	0	1	36.3	-999	53	32.87	11.88
82	17.47	1	1	5	1	36.3	40	54	32.87	11.88
82	17.47	1	1	5	1	36.3	-999	67	32.87	11.88
82	17.47	1	0	0	1	36.3	20	-999	32.87	11.88
82	17.47	1	1	6	1	36.3	20	-999	32.87	11.88
82	17.47	1	1	5	1	36.3	23	-999	32.87	11.88
82	17.47	1	1	5	1	36.3	40	-999	32.87	11.88
82	17.47	1	1	6	1	36.3	50	-999	32.87	11.88
83	17.47	1	1	6	1	36.26	-999	30	53.66	9.65
83	17.47	1	1	5	1	36.26	-999	35	53.66	9.65
83	17.47	1	1	5	1	36.26	50	36	53.66	9.65
83	17.47	1	0	0	1	36.26	32	45	53.66	9.65
83	17.47	1	1	5	1	36.26	-999	51	53.66	9.65
83	17.47	1	0	0	1	36.26	50	-999	53.66	9.65
84	-18.53	0	0	3	1	36.25	40	21	43.93	10.25
84	-18.53	0	0	1	1	36.25	40	29	43.93	10.25
84	-18.53	0	0	1	1	36.25	-999	32	43.93	10.25
84	-18.53	0	0	3	1	36.25	-999	36	43.93	10.25
84	-18.53	0	1	6	1	36.25	-999	37	43.93	10.25
84	-18.53	0	0	1	1	36.25	20	44	43.93	10.25
84	-18.53	0	0	3	1	36.25	50	49	43.93	10.25
84	-18.53	0	0	1	1	36.25	-999	57	43.93	10.25
84	-18.53	0	1	6	1	36.25	19	-999	43.93	10.25
84	-18.53	0	1	6	1	36.25	43	-999	43.93	10.25
85	-18.53	0	0	0	1	36.25	40	28	43.93	9.85
85	-18.53	0	0	0	1	36.25	60	32	43.93	9.85
85	-18.53	0	1	6	1	36.25	-999	32	43.93	9.85
85	-18.53	0	1	5	1	36.25	20	35	43.93	9.85
85	-18.53	0	1	5	1	36.25	-999	43	43.93	9.85
85	-18.53	0	1	6	1	36.25	-999	61	43.93	9.85
86	-16.53	0	0	0	1	36.24	10	15	54.19	9.88
86	-16.53	0	1	6	1	36.24	50	17	54.19	9.88
86	-16.53	0	0	0	1	36.24	50	20	54.19	9.88
86	-16.53	0	0	1	1	36.24	40	21	54.19	9.88
86	-16.53	0	0	0	1	36.24	50	22	54.19	9.88
86	-16.53	0	0	0	1	36.24	13	25	54.19	9.88
86	-16.53	0	0	1	1	36.24	10	26	54.19	9.88
86	-16.53	0	0	1	1	36.24	23	26	54.19	9.88
86	-16.53	0	1	6	1	36.24	20	27	54.19	9.88
86	-16.53	0	1	6	1	36.24	-999	29	54.19	9.88
86	-16.53	0	1	6	1	36.24	10	-999	54.19	9.88
86	-16.53	0	0	0	1	36.24	30	-999	54.19	9.88
86	-16.53	0	0	0	1	36.24	50	-999	54.19	9.88
87	15.47	1	0	1	1	36.24	30	21	53.66	11.11
87	15.47	1	0	1	1	36.24	-999	24	53.66	11.11
87	15.47	1	1	5	1	36.24	-999	34	53.66	11.11
87	15.47	1	1	5	1	36.24	46	39	53.66	11.11
87	15.47	1	0	0	1	36.24	-999	42	53.66	11.11
87	15.47	1	0	0	1	36.24	-999	43	53.66	11.11
87	15.47	1	0	0	1	36.24	-999	44	53.66	11.11
87	15.47	1	0	0	1	36.24	-999	47	53.66	11.11
87	15.47	1	1	6	1	36.24	10	-999	53.66	11.11
87	15.47	1	1	6	1	36.24	23	-999	53.66	11.11
88	14.47	1	1	6	1	36.22	26	11	34.9	10.93
88	14.47	1	0	3	1	36.22	34	23	34.9	10.93
88	14.47	1	1	5	1	36.22	25	26	34.9	10.93
88	14.47	1	1	6	1	36.22	25	31	34.9	10.93
88	14.47	1	1	6	1	36.22	26	33	34.9	10.93
88	14.47	1	1	5	1	36.22	17	37	34.9	10.93
88	14.47	1	0	3	1	36.22	35	38	34.9	10.93
88	14.47	1	0	4	1	36.22	31	39	34.9	10.93
89	13.47	1	1	6	1	36.22	10	14	34.9	10.83
89	13.47	1	0	3	1	36.22	30	18	34.9	10.83
89	13.47	1	1	5	1	36.22	30	27	34.9	10.83
89	13.47	1	1	6	1	36.22	32	28	34.9	10.83
89	13.47	1	0	2	1	36.22	25	29	34.9	10.83
89	13.47	1	1	6	1	36.22	50	35	34.9	10.83
89	13.47	1	1	5	1	36.22	35	46	34.9	10.83
90	16.47	1	1	6	1	36.09	16	29	33.2	9.76
90	16.47	1	1	6	1	36.09	50	40	33.2	9.76
90	16.47	1	0	1	1	36.09	40	41	33.2	9.76
90	16.47	1	1	5	1	36.09	40	41	33.2	9.76
90	16.47	1	1	5	1	36.09	17	44	33.2	9.76
90	16.47	1	0	3	1	36.09	50	44	33.2	9.76
90	16.47	1	0	4	1	36.09	30	45	33.2	9.76
90	16.47	1	1	6	1	36.09	40	47	33.2	9.76
90	16.47	1	0	4	1	36.09	50	50	33.2	9.76
90	16.47	1	1	5	1	36.09	20	55	33.2	9.76
90	16.47	1	0	1	1	36.09	17	56	33.2	9.76
90	16.47	1	1	6	1	36.09	40	58	33.2	9.76
90	16.47	1	0	2	1	36.09	40	59	33.2	9.76
91	14.47	1	1	6	1	36.09	15	26	33.2	9.87
91	14.47	1	0	1	1	36.09	17	40	33.2	9.87
91	14.47	1	0	0	1	36.09	50	45	33.2	9.87
91	14.47	1	0	3	1	36.09	10	46	33.2	9.87
91	14.47	1	1	5	1	36.09	30	46	33.2	9.87
91	14.47	1	1	6	1	36.09	20	47	33.2	9.87
91	14.47	1	0	2	1	36.09	40	47	33.2	9.87
91	14.47	1	1	5	1	36.09	50	59	33.2	9.87
92	1.47	0	0	1	1	35.99	-999	12	36.69	10.19
92	1.47	0	0	1	1	35.99	-999	33	36.69	10.19
92	1.47	0	1	5	1	35.99	10	34	36.69	10.19
92	1.47	0	1	6	1	35.99	-999	38	36.69	10.19
92	1.47	0	0	0	1	35.99	30	42	36.69	10.19
92	1.47	0	0	0	1	35.99	20	46	36.69	10.19
92	1.47	0	0	0	1	35.99	28	49	36.69	10.19
92	1.47	0	0	0	1	35.99	50	55	36.69	10.19
92	1.47	0	1	6	1	35.99	-999	59	36.69	10.19
92	1.47	0	0	1	1	35.99	10	-999	36.69	10.19
92	1.47	0	1	6	1	35.99	10	-999	36.69	10.19
92	1.47	0	1	5	1	35.99	23	-999	36.69	10.19
92	1.47	0	1	5	1	35.99	40	-999	36.69	10.19
93	6.47	1	0	0	1	35.97	-999	26	40.15	11.59
93	6.47	1	1	6	1	35.97	40	27	40.15	11.59
93	6.47	1	0	1	1	35.97	-999	38	40.15	11.59
93	6.47	1	0	0	1	35.97	-999	38	40.15	11.59
93	6.47	1	1	5	1	35.97	50	41	40.15	11.59
93	6.47	1	0	1	1	35.97	12	48	40.15	11.59
93	6.47	1	0	0	1	35.97	-999	57	40.15	11.59
93	6.47	1	1	6	1	35.97	26	58	40.15	11.59
93	6.47	1	1	6	1	35.97	50	58	40.15	11.59
93	6.47	1	1	5	1	35.97	-999	59	40.15	11.59
93	6.47	1	1	5	1	35.97	10	-999	40.15	11.59
93	6.47	1	1	5	1	35.97	20	-999	40.15	11.59
93	6.47	1	1	6	1	35.97	20	-999	40.15	11.59
93	6.47	1	0	0	1	35.97	54	-999	40.15	11.59
94	16.47	1	0	1	1	35.96	23	16	27.18	10.91
94	16.47	1	0	3	1	35.96	17	20	27.18	10.91
94	16.47	1	0	1	1	35.96	16	23	27.18	10.91
94	16.47	1	1	5	1	35.96	20	25	27.18	10.91
94	16.47	1	1	6	1	35.96	39	25	27.18	10.91
94	16.47	1	0	1	1	35.96	20	26	27.18	10.91
94	16.47	1	0	4	1	35.96	40	26	27.18	10.91
94	16.47	1	0	3	1	35.96	17	28	27.18	10.91
94	16.47	1	0	4	1	35.96	26	30	27.18	10.91
94	16.47	1	0	4	1	35.96	30	34	27.18	10.91
94	16.47	1	0	1	1	35.96	15	35	27.18	10.91
94	16.47	1	1	5	1	35.96	40	37	27.18	10.91
94	16.47	1	1	5	1	35.96	50	37	27.18	10.91
94	16.47	1	1	6	1	35.96	10	40	27.18	10.91
94	16.47	1	1	5	1	35.96	15	42	27.18	10.91
94	16.47	1	1	6	1	35.96	20	45	27.18	10.91
94	16.47	1	1	5	1	35.96	30	49	27.18	10.91
95	13.47	1	0	4	1	35.96	27	27	27.18	10.45
95	13.47	1	0	0	1	35.96	30	30	27.18	10.45
95	13.47	1	1	6	1	35.96	15	31	27.18	10.45
95	13.47	1	0	3	1	35.96	20	31	27.18	10.45
95	13.47	1	0	0	1	35.96	25	33	27.18	10.45
95	13.47	1	0	1	1	35.96	17	34	27.18	10.45
95	13.47	1	1	6	1	35.96	34	36	27.18	10.45
95	13.47	1	0	4	1	35.96	24	39	27.18	10.45
95	13.47	1	1	6	1	35.96	10	40	27.18	10.45
95	13.47	1	0	1	1	35.96	14	43	27.18	10.45
95	13.47	1	0	3	1	35.96	50	48	27.18	10.45
95	13.47	1	0	4	1	35.96	17	49	27.18	10.45
95	13.47	1	0	3	1	35.96	40	49	27.18	10.45
95	13.47	1	0	2	1	35.96	10	50	27.18	10.45
95	13.47	1	0	1	1	35.96	14	53	27.18	10.45
95	13.47	1	1	6	1	35.96	30	60	27.18	10.45
98	5.47	1	0	0	1	35.85	-999	15	36.33	10.91
98	5.47	1	0	0	1	35.85	29	18	36.33	10.91
98	5.47	1	0	1	1	35.85	-999	19	36.33	10.91
98	5.47	1	0	1	1	35.85	40	21	36.33	10.91
98	5.47	1	0	1	1	35.85	-999	21	36.33	10.91
98	5.47	1	1	6	1	35.85	30	22	36.33	10.91
98	5.47	1	1	5	1	35.85	60	25	36.33	10.91
98	5.47	1	0	0	1	35.85	40	28	36.33	10.91
98	5.47	1	1	6	1	35.85	-999	29	36.33	10.91
98	5.47	1	1	6	1	35.85	30	31	36.33	10.91
98	5.47	1	0	0	1	35.85	-999	32	36.33	10.91
98	5.47	1	1	6	1	35.85	10	33	36.33	10.91
98	5.47	1	0	0	1	35.85	40	33	36.33	10.91
98	5.47	1	0	0	1	35.85	20	36	36.33	10.91
98	5.47	1	1	5	1	35.85	12	40	36.33	10.91
99	0.47	0	1	6	1	35.83	20	43	36.69	10.53
99	0.47	0	0	0	1	35.83	-999	50	36.69	10.53
99	0.47	0	1	6	1	35.83	40	51	36.69	10.53
99	0.47	0	0	0	1	35.83	50	51	36.69	10.53
99	0.47	0	0	0	1	35.83	-999	52	36.69	10.53
99	0.47	0	0	0	1	35.83	20	53	36.69	10.53
99	0.47	0	1	5	1	35.83	-999	53	36.69	10.53
99	0.47	0	0	1	1	35.83	-999	55	36.69	10.53
99	0.47	0	1	5	1	35.83	-999	55	36.69	10.53
99	0.47	0	0	1	1	35.83	20	60	36.69	10.53
99	0.47	0	1	6	1	35.83	10	-999	36.69	10.53
99	0.47	0	0	1	1	35.83	10	-999	36.69	10.53
99	0.47	0	1	5	1	35.83	20	-999	36.69	10.53
99	0.47	0	0	0	1	35.83	30	-999	36.69	10.53
100	12.47	1	1	6	0	35.27	-999	20	32.54	9.77
100	12.47	1	1	5	0	35.27	-999	26	32.54	9.77
100	12.47	1	1	5	0	35.27	-999	36	32.54	9.77
100	12.47	1	0	1	0	35.27	44	39	32.54	9.77
100	12.47	1	1	5	0	35.27	-999	40	32.54	9.77
100	12.47	1	0	1	0	35.27	-999	44	32.54	9.77
100	12.47	1	1	6	0	35.27	-999	45	32.54	9.77
100	12.47	1	1	6	0	35.27	-999	46	32.54	9.77
100	12.47	1	0	0	0	35.27	-999	52	32.54	9.77
100	12.47	1	0	1	0	35.27	29	-999	32.54	9.77
100	12.47	1	0	1	0	35.27	58	-999	32.54	9.77
100	12.47	1	0	1	0	35.27	69	-999	32.54	9.77
101	9.47	1	0	1	1	34.93	10	13	30.04	9.31
101	9.47	1	0	2	1	34.93	30	22	30.04	9.31
101	9.47	1	0	1	1	34.93	30	24	30.04	9.31
101	9.47	1	0	1	1	34.93	10	25	30.04	9.31
101	9.47	1	0	0	1	34.93	15	30	30.04	9.31
101	9.47	1	0	0	1	34.93	40	30	30.04	9.31
101	9.47	1	1	5	1	34.93	40	43	30.04	9.31
101	9.47	1	0	4	1	34.93	40	44	30.04	9.31
101	9.47	1	1	5	1	34.93	30	46	30.04	9.31
101	9.47	1	1	5	1	34.93	10	51	30.04	9.31
101	9.47	1	1	6	1	34.93	10	52	30.04	9.31
101	9.47	1	1	6	1	34.93	30	54	30.04	9.31
101	9.47	1	0	2	1	34.93	30	56	30.04	9.31
101	9.47	1	1	6	1	34.93	10	59	30.04	9.31
101	9.47	1	0	2	1	34.93	20	60	30.04	9.31
101	9.47	1	0	4	1	34.93	40	60	30.04	9.31
101	9.47	1	0	4	1	34.93	20	63	30.04	9.31
102	10.47	1	0	2	1	34.83	57	37	47.11	9.35
102	10.47	1	0	1	1	34.83	25	46	47.11	9.35
102	10.47	1	0	2	1	34.83	34	46	47.11	9.35
102	10.47	1	0	3	1	34.83	13	48	47.11	9.35
102	10.47	1	1	5	1	34.83	14	49	47.11	9.35
102	10.47	1	1	6	1	34.83	40	49	47.11	9.35
102	10.47	1	0	4	1	34.83	20	50	47.11	9.35
102	10.47	1	1	6	1	34.83	30	50	47.11	9.35
102	10.47	1	0	4	1	34.83	14	52	47.11	9.35
102	10.47	1	1	5	1	34.83	14	52	47.11	9.35
102	10.47	1	0	0	1	34.83	15	52	47.11	9.35
102	10.47	1	0	1	1	34.83	24	55	47.11	9.35
102	10.47	1	1	6	1	34.83	40	56	47.11	9.35
102	10.47	1	1	6	1	34.83	50	56	47.11	9.35
102	10.47	1	0	0	1	34.83	10	57	47.11	9.35
102	10.47	1	0	2	1	34.83	27	57	47.11	9.35
102	10.47	1	1	5	1	34.83	30	58	47.11	9.35
102	10.47	1	1	6	1	34.83	26	59	47.11	9.35
102	10.47	1	1	5	1	34.83	40	59	47.11	9.35
102	10.47	1	0	1	1	34.83	14	64	47.11	9.35
103	9.47	1	0	3	1	34.83	51	21	47.11	10.26
103	9.47	1	1	6	1	34.83	62	22	47.11	10.26
103	9.47	1	1	5	1	34.83	42	29	47.11	10.26
103	9.47	1	0	1	1	34.83	24	32	47.11	10.26
103	9.47	1	0	1	1	34.83	44	33	47.11	10.26
103	9.47	1	1	6	1	34.83	10	37	47.11	10.26
103	9.47	1	0	4	1	34.83	17	40	47.11	10.26
103	9.47	1	0	2	1	34.83	25	40	47.11	10.26
103	9.47	1	1	5	1	34.83	30	43	47.11	10.26
103	9.47	1	0	1	1	34.83	34	43	47.11	10.26
103	9.47	1	0	2	1	34.83	17	45	47.11	10.26
103	9.47	1	1	6	1	34.83	15	52	47.11	10.26
103	9.47	1	1	5	1	34.83	25	53	47.11	10.26
103	9.47	1	0	0	1	34.83	14	58	47.11	10.26
104	-19.53	0	1	6	1	34.78	-999	27	49.04	10.31
104	-19.53	0	1	6	1	34.78	19	32	49.04	10.31
104	-19.53	0	0	0	1	34.78	-999	42	49.04	10.31
104	-19.53	0	1	5	1	34.78	20	47	49.04	10.31
104	-19.53	0	1	5	1	34.78	10	52	49.04	10.31
104	-19.53	0	1	5	1	34.78	22	55	49.04	10.31
104	-19.53	0	0	4	1	34.78	10	57	49.04	10.31
104	-19.53	0	1	5	1	34.78	-999	61	49.04	10.31
104	-19.53	0	0	0	1	34.78	14	-999	49.04	10.31
104	-19.53	0	0	0	1	34.78	19	-999	49.04	10.31
104	-19.53	0	1	5	1	34.78	20	-999	49.04	10.31
106	7.47	1	0	3	1	34.69	50	25	40.96	9.52
106	7.47	1	0	0	1	34.69	50	46	40.96	9.52
106	7.47	1	0	3	1	34.69	35	50	40.96	9.52
106	7.47	1	0	0	1	34.69	40	54	40.96	9.52
106	7.47	1	1	6	1	34.69	25	69	40.96	9.52
107	8.47	1	1	5	1	34.69	53	21	40.96	9.64
107	8.47	1	0	2	1	34.69	49	24	40.96	9.64
107	8.47	1	1	6	1	34.69	30	39	40.96	9.64
107	8.47	1	0	1	1	34.69	30	40	40.96	9.64
107	8.47	1	1	6	1	34.69	10	41	40.96	9.64
107	8.47	1	1	5	1	34.69	50	44	40.96	9.64
107	8.47	1	0	2	1	34.69	30	46	40.96	9.64
107	8.47	1	0	0	1	34.69	30	48	40.96	9.64
107	8.47	1	1	6	1	34.69	39	48	40.96	9.64
107	8.47	1	0	4	1	34.69	10	51	40.96	9.64
107	8.47	1	0	4	1	34.69	13	53	40.96	9.64
107	8.47	1	1	5	1	34.69	15	56	40.96	9.64
107	8.47	1	0	4	1	34.69	56	60	40.96	9.64
108	19.47	1	0	3	1	34.64	31	12	21.38	9.47
108	19.47	1	1	6	1	34.64	23	13	21.38	9.47
108	19.47	1	1	5	1	34.64	26	21	21.38	9.47
108	19.47	1	1	6	1	34.64	14	24	21.38	9.47
108	19.47	1	0	4	1	34.64	15	25	21.38	9.47
108	19.47	1	1	5	1	34.64	35	27	21.38	9.47
108	19.47	1	1	6	1	34.64	20	36	21.38	9.47
108	19.47	1	1	5	1	34.64	14	37	21.38	9.47
108	19.47	1	1	6	1	34.64	31	38	21.38	9.47
108	19.47	1	1	5	1	34.64	40	43	21.38	9.47
108	19.47	1	0	4	1	34.64	20	49	21.38	9.47
109	20.47	1	0	1	1	34.64	27	17	21.38	9.6
109	20.47	1	0	0	1	34.64	40	21	21.38	9.6
109	20.47	1	0	0	1	34.64	13	22	21.38	9.6
109	20.47	1	0	3	1	34.64	17	22	21.38	9.6
109	20.47	1	1	6	1	34.64	50	22	21.38	9.6
109	20.47	1	1	5	1	34.64	24	28	21.38	9.6
109	20.47	1	1	5	1	34.64	10	31	21.38	9.6
109	20.47	1	0	2	1	34.64	50	31	21.38	9.6
109	20.47	1	1	5	1	34.64	15	32	21.38	9.6
109	20.47	1	0	2	1	34.64	30	32	21.38	9.6
109	20.47	1	0	2	1	34.64	50	34	21.38	9.6
109	20.47	1	0	4	1	34.64	26	35	21.38	9.6
110	9.47	1	0	4	1	34.58	24	20	32.87	9.55
110	9.47	1	1	5	1	34.58	17	26	32.87	9.55
110	9.47	1	0	0	1	34.58	48	27	32.87	9.55
110	9.47	1	0	3	1	34.58	31	28	32.87	9.55
110	9.47	1	0	3	1	34.58	16	31	32.87	9.55
110	9.47	1	0	4	1	34.58	16	35	32.87	9.55
110	9.47	1	0	1	1	34.58	56	35	32.87	9.55
110	9.47	1	0	1	1	34.58	27	41	32.87	9.55
110	9.47	1	0	2	1	34.58	65	41	32.87	9.55
110	9.47	1	1	6	1	34.58	16	50	32.87	9.55
110	9.47	1	1	5	1	34.58	15	60	32.87	9.55
111	13.47	1	1	5	1	34.58	40	23	32.87	9.38
111	13.47	1	0	2	1	34.58	41	29	32.87	9.38
111	13.47	1	1	5	1	34.58	25	33	32.87	9.38
111	13.47	1	0	2	1	34.58	23	34	32.87	9.38
111	13.47	1	0	0	1	34.58	54	34	32.87	9.38
111	13.47	1	1	5	1	34.58	14	44	32.87	9.38
111	13.47	1	0	0	1	34.58	15	44	32.87	9.38
111	13.47	1	1	5	1	34.58	13	45	32.87	9.38
111	13.47	1	1	6	1	34.58	10	50	32.87	9.38
111	13.47	1	1	6	1	34.58	15	51	32.87	9.38
111	13.47	1	1	6	1	34.58	16	52	32.87	9.38
111	13.47	1	1	6	1	34.58	15	54	32.87	9.38
111	13.47	1	0	3	1	34.58	16	54	32.87	9.38
111	13.47	1	0	4	1	34.58	27	54	32.87	9.38
111	13.47	1	1	5	1	34.58	13	55	32.87	9.38
111	13.47	1	1	6	1	34.58	50	55	32.87	9.38
111	13.47	1	1	5	1	34.58	24	56	32.87	9.38
111	13.47	1	1	5	1	34.58	26	56	32.87	9.38
111	13.47	1	1	6	1	34.58	10	59	32.87	9.38
112	7.47	1	1	5	1	34.54	-999	30	46.18	9.47
112	7.47	1	1	6	1	34.54	-999	37	46.18	9.47
112	7.47	1	1	6	1	34.54	30	48	46.18	9.47
112	7.47	1	1	6	1	34.54	12	-999	46.18	9.47
112	7.47	1	0	0	1	34.54	15	-999	46.18	9.47
112	7.47	1	0	0	1	34.54	50	-999	46.18	9.47
113	9.47	1	0	4	1	34.44	53	10	28.29	9.62
113	9.47	1	1	6	1	34.44	25	22	28.29	9.62
113	9.47	1	0	0	1	34.44	23	25	28.29	9.62
113	9.47	1	1	6	1	34.44	26	26	28.29	9.62
113	9.47	1	0	4	1	34.44	27	28	28.29	9.62
113	9.47	1	1	6	1	34.44	50	30	28.29	9.62
113	9.47	1	0	3	1	34.44	26	33	28.29	9.62
113	9.47	1	1	5	1	34.44	40	34	28.29	9.62
113	9.47	1	1	5	1	34.44	53	36	28.29	9.62
113	9.47	1	0	0	1	34.44	16	37	28.29	9.62
113	9.47	1	0	4	1	34.44	26	37	28.29	9.62
113	9.47	1	1	6	1	34.44	13	38	28.29	9.62
113	9.47	1	1	5	1	34.44	40	39	28.29	9.62
113	9.47	1	0	4	1	34.44	13	41	28.29	9.62
113	9.47	1	0	1	1	34.44	14	41	28.29	9.62
113	9.47	1	0	0	1	34.44	23	43	28.29	9.62
113	9.47	1	0	2	1	34.44	14	50	28.29	9.62
114	6.47	1	1	6	1	34.44	27	20	28.29	9.23
114	6.47	1	1	6	1	34.44	20	23	28.29	9.23
114	6.47	1	1	6	1	34.44	27	23	28.29	9.23
114	6.47	1	0	2	1	34.44	26	24	28.29	9.23
114	6.47	1	0	1	1	34.44	26	25	28.29	9.23
114	6.47	1	0	0	1	34.44	26	27	28.29	9.23
114	6.47	1	1	5	1	34.44	40	27	28.29	9.23
114	6.47	1	0	0	1	34.44	23	29	28.29	9.23
114	6.47	1	1	5	1	34.44	26	30	28.29	9.23
114	6.47	1	0	4	1	34.44	41	35	28.29	9.23
114	6.47	1	0	0	1	34.44	25	38	28.29	9.23
114	6.47	1	1	5	1	34.44	14	42	28.29	9.23
114	6.47	1	0	1	1	34.44	16	42	28.29	9.23
114	6.47	1	0	3	1	34.44	30	43	28.29	9.23
114	6.47	1	0	4	1	34.44	50	47	28.29	9.23
114	6.47	1	1	6	1	34.44	16	48	28.29	9.23
114	6.47	1	0	2	1	34.44	50	50	28.29	9.23
115	8.47	1	0	0	1	34.41	40	24	-999	9.27
115	8.47	1	0	0	1	34.41	26	27	-999	9.27
115	8.47	1	0	0	1	34.41	31	30	-999	9.27
115	8.47	1	0	0	1	34.41	34	32	-999	9.27
115	8.47	1	0	4	1	34.41	17	33	-999	9.27
115	8.47	1	0	4	1	34.41	27	38	-999	9.27
115	8.47	1	1	6	1	34.41	50	38	-999	9.27
115	8.47	1	1	5	1	34.41	10	40	-999	9.27
115	8.47	1	0	2	1	34.41	20	43	-999	9.27
115	8.47	1	0	4	1	34.41	16	44	-999	9.27
115	8.47	1	0	1	1	34.41	40	48	-999	9.27
115	8.47	1	1	6	1	34.41	40	49	-999	9.27
115	8.47	1	1	6	1	34.41	14	52	-999	9.27
115	8.47	1	1	5	1	34.41	50	54	-999	9.27
116	3.47	1	0	4	1	34.22	61	12	26.64	9.19
116	3.47	1	0	1	1	34.22	57	14	26.64	9.19
116	3.47	1	1	5	1	34.22	32	15	26.64	9.19
116	3.47	1	0	0	1	34.22	52	23	26.64	9.19
116	3.47	1	0	3	1	34.22	17	24	26.64	9.19
116	3.47	1	0	2	1	34.22	51	25	26.64	9.19
116	3.47	1	0	1	1	34.22	59	26	26.64	9.19
116	3.47	1	0	0	1	34.22	38	27	26.64	9.19
116	3.47	1	1	6	1	34.22	24	28	26.64	9.19
116	3.47	1	1	5	1	34.22	27	28	26.64	9.19
116	3.47	1	1	5	1	34.22	54	28	26.64	9.19
116	3.47	1	1	5	1	34.22	10	29	26.64	9.19
116	3.47	1	1	6	1	34.22	17	29	26.64	9.19
116	3.47	1	1	5	1	34.22	17	29	26.64	9.19
116	3.47	1	0	0	1	34.22	26	30	26.64	9.19
116	3.47	1	1	6	1	34.22	30	32	26.64	9.19
116	3.47	1	1	6	1	34.22	51	32	26.64	9.19
116	3.47	1	1	5	1	34.22	26	33	26.64	9.19
116	3.47	1	0	1	1	34.22	54	33	26.64	9.19
116	3.47	1	0	3	1	34.22	50	34	26.64	9.19
116	3.47	1	0	3	1	34.22	16	35	26.64	9.19
116	3.47	1	1	6	1	34.22	30	46	26.64	9.19
117	2.47	1	1	6	1	34.22	34	13	26.64	12.32
117	2.47	1	1	6	1	34.22	26	14	26.64	12.32
117	2.47	1	1	6	1	34.22	32	14	26.64	12.32
117	2.47	1	0	3	1	34.22	51	16	26.64	12.32
117	2.47	1	1	5	1	34.22	24	21	26.64	12.32
117	2.47	1	1	6	1	34.22	61	21	26.64	12.32
117	2.47	1	0	4	1	34.22	16	24	26.64	12.32
117	2.47	1	0	4	1	34.22	26	29	26.64	12.32
117	2.47	1	1	6	1	34.22	56	29	26.64	12.32
117	2.47	1	0	2	1	34.22	32	34	26.64	12.32
117	2.47	1	0	0	1	34.22	50	41	26.64	12.32
118	22.47	1	1	6	1	34.2	-999	41	18.04	12.15
118	22.47	1	0	0	1	34.2	-999	42	18.04	12.15
118	22.47	1	1	6	1	34.2	30	43	18.04	12.15
118	22.47	1	1	5	1	34.2	23	47	18.04	12.15
118	22.47	1	1	6	1	34.2	-999	52	18.04	12.15
118	22.47	1	1	5	1	34.2	10	58	18.04	12.15
118	22.47	1	1	5	1	34.2	20	-999	18.04	12.15
118	22.47	1	1	6	1	34.2	20	-999	18.04	12.15
118	22.47	1	1	5	1	34.2	27	-999	18.04	12.15
118	22.47	1	0	1	1	34.2	30	-999	18.04	12.15
118	22.47	1	0	0	1	34.2	31	-999	18.04	12.15
118	22.47	1	1	6	1	34.2	31	-999	18.04	12.15
119	12.47	1	0	1	1	34.15	40	44	38.96	10.97
119	12.47	1	1	5	1	34.15	50	51	38.96	10.97
119	12.47	1	1	5	1	34.15	20	52	38.96	10.97
119	12.47	1	0	0	1	34.15	20	53	38.96	10.97
119	12.47	1	0	2	1	34.15	50	53	38.96	10.97
119	12.47	1	0	0	1	34.15	50	53	38.96	10.97
119	12.47	1	1	6	1	34.15	20	55	38.96	10.97
119	12.47	1	0	4	1	34.15	20	57	38.96	10.97
119	12.47	1	0	0	1	34.15	20	57	38.96	10.97
119	12.47	1	0	0	1	34.15	20	60	38.96	10.97
119	12.47	1	1	6	1	34.15	15	61	38.96	10.97
119	12.47	1	1	5	1	34.15	20	61	38.96	10.97
119	12.47	1	0	4	1	34.15	20	66	38.96	10.97
119	12.47	1	0	4	1	34.15	50	67	38.96	10.97
119	12.47	1	1	5	1	34.15	30	68	38.96	10.97
119	12.47	1	1	5	1	34.15	40	68	38.96	10.97
119	12.47	1	0	3	1	34.15	50	68	38.96	10.97
119	12.47	1	1	6	1	34.15	30	69	38.96	10.97
119	12.47	1	1	6	1	34.15	30	69	38.96	10.97
119	12.47	1	1	5	1	34.15	40	69	38.96	10.97
120	16.47	1	0	0	1	33.93	21	31	32.87	11.27
120	16.47	1	0	0	1	33.93	-999	37	32.87	11.27
120	16.47	1	0	1	1	33.93	15	39	32.87	11.27
120	16.47	1	1	6	1	33.93	10	41	32.87	11.27
120	16.47	1	1	5	1	33.93	-999	41	32.87	11.27
120	16.47	1	0	0	1	33.93	-999	41	32.87	11.27
120	16.47	1	0	1	1	33.93	20	47	32.87	11.27
120	16.47	1	0	1	1	33.93	-999	49	32.87	11.27
120	16.47	1	1	5	1	33.93	15	54	32.87	11.27
120	16.47	1	1	6	1	33.93	-999	54	32.87	11.27
120	16.47	1	1	6	1	33.93	10	60	32.87	11.27
120	16.47	1	0	0	1	33.93	20	-999	32.87	11.27
120	16.47	1	1	6	1	33.93	20	-999	32.87	11.27
120	16.47	1	1	5	1	33.93	40	-999	32.87	11.27
120	16.47	1	0	0	1	33.93	50	-999	32.87	11.27
120	16.47	1	0	1	1	33.93	50	-999	32.87	11.27
121	10.47	1	0	1	1	33.81	15	24	26.91	11.13
121	10.47	1	1	6	1	33.81	16	25	26.91	11.13
121	10.47	1	0	4	1	33.81	14	26	26.91	11.13
121	10.47	1	1	6	1	33.81	16	39	26.91	11.13
121	10.47	1	1	5	1	33.81	23	42	26.91	11.13
121	10.47	1	1	5	1	33.81	17	44	26.91	11.13
121	10.47	1	1	6	1	33.81	17	45	26.91	11.13
121	10.47	1	1	5	1	33.81	15	49	26.91	11.13
121	10.47	1	0	2	1	33.81	30	49	26.91	11.13
121	10.47	1	1	6	1	33.81	30	49	26.91	11.13
121	10.47	1	0	2	1	33.81	40	56	26.91	11.13
121	10.47	1	0	2	1	33.81	30	58	26.91	11.13
121	10.47	1	1	6	1	33.81	40	60	26.91	11.13
121	10.47	1	0	0	1	33.81	30	66	26.91	11.13
121	10.47	1	0	0	1	33.81	40	69	26.91	11.13
122	11.47	1	0	1	1	33.81	15	25	26.91	-999
122	11.47	1	1	6	1	33.81	15	30	26.91	-999
122	11.47	1	1	5	1	33.81	16	33	26.91	-999
122	11.47	1	1	6	1	33.81	26	33	26.91	-999
122	11.47	1	0	3	1	33.81	40	46	26.91	-999
122	11.47	1	1	6	1	33.81	17	47	26.91	-999
122	11.47	1	0	4	1	33.81	14	48	26.91	-999
122	11.47	1	0	2	1	33.81	13	49	26.91	-999
122	11.47	1	0	4	1	33.81	14	49	26.91	-999
122	11.47	1	0	0	1	33.81	30	56	26.91	-999
122	11.47	1	1	6	1	33.81	20	59	26.91	-999
122	11.47	1	0	0	1	33.81	20	59	26.91	-999
122	11.47	1	1	5	1	33.81	30	61	26.91	-999
122	11.47	1	1	6	1	33.81	14	64	26.91	-999
122	11.47	1	1	6	1	33.81	20	64	26.91	-999
122	11.47	1	1	6	1	33.81	50	65	26.91	-999
122	11.47	1	1	5	1	33.81	20	66	26.91	-999
122	11.47	1	0	3	1	33.81	10	67	26.91	-999
122	11.47	1	0	4	1	33.81	30	67	26.91	-999
122	11.47	1	1	5	1	33.81	40	67	26.91	-999
123	16.47	1	0	0	1	33.8	10	25	40.15	-999
123	16.47	1	1	6	1	33.8	45	25	40.15	-999
123	16.47	1	0	1	1	33.8	29	27	40.15	-999
123	16.47	1	0	1	1	33.8	-999	27	40.15	-999
123	16.47	1	1	6	1	33.8	19	38	40.15	-999
123	16.47	1	0	0	1	33.8	37	38	40.15	-999
123	16.47	1	1	5	1	33.8	-999	38	40.15	-999
123	16.47	1	1	5	1	33.8	-999	39	40.15	-999
123	16.47	1	0	1	1	33.8	-999	41	40.15	-999
123	16.47	1	0	1	1	33.8	-999	42	40.15	-999
123	16.47	1	1	6	1	33.8	40	57	40.15	-999
123	16.47	1	1	5	1	33.8	19	-999	40.15	-999
123	16.47	1	1	6	1	33.8	20	-999	40.15	-999
123	16.47	1	0	1	1	33.8	30	-999	40.15	-999
125	9.47	1	0	3	1	33.51	64	12	27.18	9.98
125	9.47	1	0	0	1	33.51	54	13	27.18	9.98
125	9.47	1	1	5	1	33.51	46	17	27.18	9.98
125	9.47	1	1	6	1	33.51	46	17	27.18	9.98
125	9.47	1	1	5	1	33.51	56	22	27.18	9.98
125	9.47	1	0	4	1	33.51	23	23	27.18	9.98
125	9.47	1	0	3	1	33.51	32	26	27.18	9.98
125	9.47	1	0	0	1	33.51	63	26	27.18	9.98
125	9.47	1	0	1	1	33.51	62	28	27.18	9.98
125	9.47	1	0	0	1	33.51	62	30	27.18	9.98
125	9.47	1	1	5	1	33.51	48	31	27.18	9.98
125	9.47	1	0	2	1	33.51	35	32	27.18	9.98
125	9.47	1	1	6	1	33.51	25	36	27.18	9.98
125	9.47	1	1	5	1	33.51	10	45	27.18	9.98
126	8.47	1	0	1	1	33.51	51	10	27.18	9.77
126	8.47	1	0	4	1	33.51	27	15	27.18	9.77
126	8.47	1	0	1	1	33.51	50	17	27.18	9.77
126	8.47	1	0	0	1	33.51	42	22	27.18	9.77
126	8.47	1	0	0	1	33.51	50	26	27.18	9.77
126	8.47	1	1	5	1	33.51	53	26	27.18	9.77
126	8.47	1	1	6	1	33.51	41	27	27.18	9.77
126	8.47	1	0	1	1	33.51	51	28	27.18	9.77
126	8.47	1	1	5	1	33.51	27	29	27.18	9.77
126	8.47	1	0	2	1	33.51	49	32	27.18	9.77
126	8.47	1	1	6	1	33.51	49	33	27.18	9.77
126	8.47	1	0	4	1	33.51	26	37	27.18	9.77
126	8.47	1	0	4	1	33.51	26	38	27.18	9.77
126	8.47	1	0	3	1	33.51	31	39	27.18	9.77
126	8.47	1	0	4	1	33.51	10	45	27.18	9.77
126	8.47	1	1	5	1	33.51	14	46	27.18	9.77
127	13.47	1	1	6	1	33.48	58	16	40.15	9.8
127	13.47	1	0	0	1	33.48	48	25	40.15	9.8
127	13.47	1	1	6	1	33.48	45	28	40.15	9.8
127	13.47	1	1	6	1	33.48	55	28	40.15	9.8
127	13.47	1	1	5	1	33.48	21	32	40.15	9.8
127	13.47	1	1	5	1	33.48	21	42	40.15	9.8
127	13.47	1	0	0	1	33.48	-999	42	40.15	9.8
127	13.47	1	1	6	1	33.48	12	51	40.15	9.8
127	13.47	1	0	0	1	33.48	14	-999	40.15	9.8
127	13.47	1	0	0	1	33.48	52	-999	40.15	9.8
127	13.47	1	0	0	1	33.48	61	-999	40.15	9.8
129	11.47	1	1	6	1	33.38	13	15	42.63	8.63
129	11.47	1	1	6	1	33.38	23	16	42.63	8.63
129	11.47	1	1	6	1	33.38	53	19	42.63	8.63
129	11.47	1	1	6	1	33.38	26	22	42.63	8.63
129	11.47	1	1	5	1	33.38	54	22	42.63	8.63
129	11.47	1	0	4	1	33.38	24	25	42.63	8.63
129	11.47	1	0	3	1	33.38	23	28	42.63	8.63
129	11.47	1	0	2	1	33.38	24	30	42.63	8.63
129	11.47	1	0	3	1	33.38	50	31	42.63	8.63
129	11.47	1	1	5	1	33.38	63	32	42.63	8.63
129	11.47	1	0	0	1	33.38	23	34	42.63	8.63
129	11.47	1	0	1	1	33.38	27	35	42.63	8.63
129	11.47	1	0	4	1	33.38	40	40	42.63	8.63
129	11.47	1	0	4	1	33.38	10	43	42.63	8.63
129	11.47	1	1	5	1	33.38	10	44	42.63	8.63
129	11.47	1	0	1	1	33.38	30	52	42.63	8.63
129	11.47	1	0	1	1	33.38	50	52	42.63	8.63
129	11.47	1	1	6	1	33.38	40	53	42.63	8.63
129	11.47	1	1	5	1	33.38	50	55	42.63	8.63
129	11.47	1	0	0	1	33.38	50	56	42.63	8.63
129	11.47	1	0	3	1	33.38	40	57	42.63	8.63
129	11.47	1	1	6	1	33.38	10	64	42.63	8.63
130	11.47	1	1	5	1	33.38	39	13	42.63	8.77
130	11.47	1	1	6	1	33.38	24	20	42.63	8.77
130	11.47	1	0	4	1	33.38	25	23	42.63	8.77
130	11.47	1	0	2	1	33.38	20	24	42.63	8.77
130	11.47	1	1	6	1	33.38	50	24	42.63	8.77
130	11.47	1	0	2	1	33.38	38	25	42.63	8.77
130	11.47	1	0	4	1	33.38	53	30	42.63	8.77
130	11.47	1	0	4	1	33.38	17	32	42.63	8.77
130	11.47	1	1	6	1	33.38	23	39	42.63	8.77
130	11.47	1	1	6	1	33.38	30	44	42.63	8.77
130	11.47	1	0	1	1	33.38	30	48	42.63	8.77
130	11.47	1	0	0	1	33.38	40	49	42.63	8.77
130	11.47	1	0	0	1	33.38	30	55	42.63	8.77
130	11.47	1	1	6	1	33.38	50	55	42.63	8.77
130	11.47	1	0	2	1	33.38	13	59	42.63	8.77
130	11.47	1	0	4	1	33.38	20	59	42.63	8.77
131	-19.53	1	1	6	1	33.34	13	13	35.61	8.63
131	-19.53	1	1	6	1	33.34	30	25	35.61	8.63
131	-19.53	1	1	6	1	33.34	33	28	35.61	8.63
131	-19.53	1	1	5	1	33.34	20	32	35.61	8.63
131	-19.53	1	1	5	1	33.34	53	49	35.61	8.63
131	-19.53	1	1	6	1	33.34	20	51	35.61	8.63
131	-19.53	1	0	4	1	33.34	36	-999	35.61	8.63
132	-14.53	1	1	5	1	33.34	36	59	35.61	9.86
133	18.47	1	1	6	1	33.33	10	16	53.66	9.59
133	18.47	1	0	1	1	33.33	-999	34	53.66	9.59
133	18.47	1	0	0	1	33.33	22	35	53.66	9.59
133	18.47	1	1	5	1	33.33	-999	36	53.66	9.59
133	18.47	1	0	1	1	33.33	-999	37	53.66	9.59
133	18.47	1	1	6	1	33.33	22	43	53.66	9.59
133	18.47	1	0	0	1	33.33	-999	44	53.66	9.59
133	18.47	1	0	0	1	33.33	46	46	53.66	9.59
133	18.47	1	0	0	1	33.33	52	46	53.66	9.59
133	18.47	1	0	0	1	33.33	20	47	53.66	9.59
133	18.47	1	1	5	1	33.33	40	51	53.66	9.59
133	18.47	1	1	6	1	33.33	13	57	53.66	9.59
133	18.47	1	0	1	1	33.33	70	60	53.66	9.59
133	18.47	1	0	0	1	33.33	-999	61	53.66	9.59
133	18.47	1	0	1	1	33.33	-999	66	53.66	9.59
133	18.47	1	1	5	1	33.33	-999	69	53.66	9.59
133	18.47	1	1	6	1	33.33	30	-999	53.66	9.59
133	18.47	1	0	1	1	33.33	30	-999	53.66	9.59
133	18.47	1	1	6	1	33.33	30	-999	53.66	9.59
133	18.47	1	1	6	1	33.33	37	-999	53.66	9.59
133	18.47	1	0	0	1	33.33	38	-999	53.66	9.59
135	-16.53	1	0	2	1	33.11	50	26	43.49	9.49
135	-16.53	1	0	1	1	33.11	10	42	43.49	9.49
135	-16.53	1	0	0	1	33.11	40	42	43.49	9.49
135	-16.53	1	1	5	1	33.11	20	47	43.49	9.49
135	-16.53	1	0	3	1	33.11	30	54	43.49	9.49
135	-16.53	1	1	6	1	33.11	40	55	43.49	9.49
135	-16.53	1	1	5	1	33.11	20	58	43.49	9.49
135	-16.53	1	0	0	1	33.11	50	62	43.49	9.49
135	-16.53	1	1	6	1	33.11	20	63	43.49	9.49
135	-16.53	1	0	3	1	33.11	20	66	43.49	9.49
135	-16.53	1	1	6	1	33.11	40	70	43.49	9.49
137	10.47	1	1	6	1	32.92	31	11	35.61	9.8
137	10.47	1	1	5	1	32.92	27	17	35.61	9.8
137	10.47	1	1	6	1	32.92	17	22	35.61	9.8
137	10.47	1	1	5	1	32.92	13	23	35.61	9.8
137	10.47	1	1	5	1	32.92	24	27	35.61	9.8
137	10.47	1	0	2	1	32.92	23	28	35.61	9.8
137	10.47	1	0	4	1	32.92	30	29	35.61	9.8
137	10.47	1	1	6	1	32.92	24	33	35.61	9.8
137	10.47	1	1	6	1	32.92	10	34	35.61	9.8
137	10.47	1	1	6	1	32.92	20	37	35.61	9.8
137	10.47	1	0	1	1	32.92	40	37	35.61	9.8
137	10.47	1	1	6	1	32.92	50	38	35.61	9.8
137	10.47	1	1	5	1	32.92	27	39	35.61	9.8
137	10.47	1	1	5	1	32.92	20	40	35.61	9.8
137	10.47	1	0	2	1	32.92	40	41	35.61	9.8
137	10.47	1	0	3	1	32.92	16	42	35.61	9.8
137	10.47	1	0	2	1	32.92	10	43	35.61	9.8
137	10.47	1	0	0	1	32.92	50	43	35.61	9.8
137	10.47	1	0	1	1	32.92	50	48	35.61	9.8
137	10.47	1	0	4	1	32.92	20	50	35.61	9.8
138	7.47	1	0	1	1	32.92	50	15	35.61	9.6
138	7.47	1	0	0	1	32.92	51	16	35.61	9.6
138	7.47	1	1	5	1	32.92	23	18	35.61	9.6
138	7.47	1	0	3	1	32.92	10	21	35.61	9.6
138	7.47	1	0	4	1	32.92	40	23	35.61	9.6
138	7.47	1	0	0	1	32.92	52	23	35.61	9.6
138	7.47	1	1	6	1	32.92	56	23	35.61	9.6
138	7.47	1	1	5	1	32.92	40	25	35.61	9.6
138	7.47	1	1	5	1	32.92	14	26	35.61	9.6
138	7.47	1	1	5	1	32.92	50	35	35.61	9.6
138	7.47	1	0	2	1	32.92	13	39	35.61	9.6
138	7.47	1	1	5	1	32.92	40	39	35.61	9.6
138	7.47	1	1	6	1	32.92	13	40	35.61	9.6
138	7.47	1	1	6	1	32.92	50	40	35.61	9.6
138	7.47	1	1	5	1	32.92	20	41	35.61	9.6
138	7.47	1	1	6	1	32.92	30	52	35.61	9.6
139	7.47	1	0	1	1	32.74	33	21	43.49	9.73
139	7.47	1	0	3	1	32.74	25	30	43.49	9.73
139	7.47	1	1	5	1	32.74	10	50	43.49	9.73
139	7.47	1	1	6	1	32.74	20	50	43.49	9.73
139	7.47	1	0	3	1	32.74	50	52	43.49	9.73
139	7.47	1	1	6	1	32.74	40	56	43.49	9.73
139	7.47	1	0	0	1	32.74	20	58	43.49	9.73
139	7.47	1	1	6	1	32.74	30	63	43.49	9.73
139	7.47	1	1	6	1	32.74	50	66	43.49	9.73
139	7.47	1	1	5	1	32.74	20	67	43.49	9.73
140	5.47	1	0	2	1	32.74	17	29	43.49	9.58
140	5.47	1	1	6	1	32.74	40	35	43.49	9.58
140	5.47	1	0	3	1	32.74	32	36	43.49	9.58
140	5.47	1	1	6	1	32.74	40	36	43.49	9.58
140	5.47	1	0	4	1	32.74	17	50	43.49	9.58
141	19.47	1	0	3	1	32.73	24	15	20.14	-999
141	19.47	1	0	4	1	32.73	24	21	20.14	-999
141	19.47	1	0	1	1	32.73	31	33	20.14	-999
141	19.47	1	1	5	1	32.73	30	38	20.14	-999
141	19.47	1	1	6	1	32.73	17	39	20.14	-999
141	19.47	1	1	6	1	32.73	15	40	20.14	-999
141	19.47	1	0	0	1	32.73	27	41	20.14	-999
141	19.47	1	1	5	1	32.73	50	44	20.14	-999
141	19.47	1	0	1	1	32.73	16	47	20.14	-999
141	19.47	1	1	5	1	32.73	17	50	20.14	-999
141	19.47	1	1	6	1	32.73	40	50	20.14	-999
141	19.47	1	1	6	1	32.73	13	52	20.14	-999
142	21.47	1	0	0	1	32.73	17	20	20.14	-999
142	21.47	1	0	0	1	32.73	17	24	20.14	-999
142	21.47	1	1	6	1	32.73	35	25	20.14	-999
142	21.47	1	1	5	1	32.73	17	30	20.14	-999
142	21.47	1	1	5	1	32.73	32	31	20.14	-999
142	21.47	1	1	6	1	32.73	27	35	20.14	-999
142	21.47	1	0	2	1	32.73	32	36	20.14	-999
142	21.47	1	0	0	1	32.73	34	36	20.14	-999
142	21.47	1	0	2	1	32.73	35	37	20.14	-999
142	21.47	1	1	5	1	32.73	17	38	20.14	-999
142	21.47	1	0	2	1	32.73	33	38	20.14	-999
142	21.47	1	1	6	1	32.73	56	38	20.14	-999
142	21.47	1	1	6	1	32.73	30	42	20.14	-999
142	21.47	1	1	5	1	32.73	16	49	20.14	-999
143	14.47	1	1	6	1	32.66	30	27	24.35	-999
143	14.47	1	0	0	1	32.66	30	38	24.35	-999
143	14.47	1	1	5	1	32.66	10	40	24.35	-999
143	14.47	1	1	5	1	32.66	-999	41	24.35	-999
143	14.47	1	1	6	1	32.66	40	42	24.35	-999
143	14.47	1	0	0	1	32.66	-999	42	24.35	-999
143	14.47	1	1	6	1	32.66	-999	43	24.35	-999
143	14.47	1	0	1	1	32.66	-999	43	24.35	-999
143	14.47	1	1	5	1	32.66	-999	45	24.35	-999
143	14.47	1	0	0	1	32.66	50	48	24.35	-999
143	14.47	1	1	6	1	32.66	20	53	24.35	-999
143	14.47	1	0	0	1	32.66	-999	55	24.35	-999
143	14.47	1	0	1	1	32.66	20	56	24.35	-999
143	14.47	1	1	6	1	32.66	40	-999	24.35	-999
144	14.47	1	1	5	1	32.64	10	22	20.96	11.74
144	14.47	1	0	1	1	32.64	10	31	20.96	11.74
144	14.47	1	0	0	1	32.64	24	33	20.96	11.74
144	14.47	1	1	5	1	32.64	40	35	20.96	11.74
144	14.47	1	1	6	1	32.64	17	37	20.96	11.74
144	14.47	1	1	6	1	32.64	20	37	20.96	11.74
144	14.47	1	0	4	1	32.64	10	40	20.96	11.74
144	14.47	1	0	3	1	32.64	20	44	20.96	11.74
144	14.47	1	0	2	1	32.64	10	45	20.96	11.74
144	14.47	1	0	3	1	32.64	16	45	20.96	11.74
144	14.47	1	0	0	1	32.64	20	46	20.96	11.74
144	14.47	1	1	6	1	32.64	40	46	20.96	11.74
144	14.47	1	0	4	1	32.64	15	49	20.96	11.74
144	14.47	1	0	1	1	32.64	50	49	20.96	11.74
144	14.47	1	0	1	1	32.64	10	50	20.96	11.74
144	14.47	1	1	6	1	32.64	30	52	20.96	11.74
144	14.47	1	1	5	1	32.64	17	54	20.96	11.74
144	14.47	1	0	2	1	32.64	40	56	20.96	11.74
144	14.47	1	1	6	1	32.64	20	57	20.96	11.74
144	14.47	1	1	6	1	32.64	50	57	20.96	11.74
144	14.47	1	0	4	1	32.64	50	63	20.96	11.74
145	18.47	1	1	6	1	32.64	14	22	20.96	11.69
145	18.47	1	0	0	1	32.64	26	24	20.96	11.69
145	18.47	1	0	4	1	32.64	40	25	20.96	11.69
145	18.47	1	0	0	1	32.64	25	30	20.96	11.69
145	18.47	1	0	3	1	32.64	20	37	20.96	11.69
145	18.47	1	1	5	1	32.64	50	39	20.96	11.69
145	18.47	1	0	1	1	32.64	10	40	20.96	11.69
145	18.47	1	0	2	1	32.64	20	40	20.96	11.69
145	18.47	1	0	4	1	32.64	13	42	20.96	11.69
145	18.47	1	0	0	1	32.64	23	43	20.96	11.69
145	18.47	1	0	1	1	32.64	50	43	20.96	11.69
145	18.47	1	0	4	1	32.64	15	44	20.96	11.69
145	18.47	1	0	4	1	32.64	15	50	20.96	11.69
145	18.47	1	1	5	1	32.64	30	51	20.96	11.69
145	18.47	1	1	6	1	32.64	10	52	20.96	11.69
145	18.47	1	1	6	1	32.64	17	52	20.96	11.69
145	18.47	1	1	5	1	32.64	50	52	20.96	11.69
145	18.47	1	1	5	1	32.64	10	54	20.96	11.69
145	18.47	1	1	5	1	32.64	13	55	20.96	11.69
145	18.47	1	0	1	1	32.64	30	58	20.96	11.69
145	18.47	1	1	5	1	32.64	30	59	20.96	11.69
146	14.47	1	0	2	1	32.63	10	24	-999	11.87
146	14.47	1	0	3	1	32.63	16	28	-999	11.87
146	14.47	1	0	1	1	32.63	40	42	-999	11.87
146	14.47	1	1	5	1	32.63	10	50	-999	11.87
146	14.47	1	0	1	1	32.63	20	59	-999	11.87
146	14.47	1	1	5	1	32.63	20	59	-999	11.87
146	14.47	1	1	6	1	32.63	20	59	-999	11.87
146	14.47	1	1	6	1	32.63	40	59	-999	11.87
146	14.47	1	1	6	1	32.63	50	62	-999	11.87
146	14.47	1	1	5	1	32.63	40	64	-999	11.87
147	3.47	1	1	5	1	32.57	58	11	39.75	11.8
147	3.47	1	0	0	1	32.57	-999	14	39.75	11.8
147	3.47	1	1	6	1	32.57	50	27	39.75	11.8
147	3.47	1	1	6	1	32.57	50	29	39.75	11.8
147	3.47	1	0	0	1	32.57	10	33	39.75	11.8
147	3.47	1	1	5	1	32.57	35	40	39.75	11.8
147	3.47	1	0	0	1	32.57	-999	42	39.75	11.8
147	3.47	1	0	0	1	32.57	-999	42	39.75	11.8
147	3.47	1	1	6	1	32.57	-999	50	39.75	11.8
147	3.47	1	1	5	1	32.57	11	-999	39.75	11.8
147	3.47	1	1	5	1	32.57	20	-999	39.75	11.8
148	5.47	1	0	0	1	32.57	-999	17	36.33	11.99
148	5.47	1	0	1	1	32.57	-999	25	36.33	11.99
148	5.47	1	0	1	1	32.57	-999	27	36.33	11.99
148	5.47	1	1	5	1	32.57	-999	28	36.33	11.99
148	5.47	1	0	0	1	32.57	37	31	36.33	11.99
148	5.47	1	0	0	1	32.57	-999	31	36.33	11.99
148	5.47	1	1	6	1	32.57	50	33	36.33	11.99
148	5.47	1	0	1	1	32.57	11	36	36.33	11.99
148	5.47	1	0	0	1	32.57	29	39	36.33	11.99
148	5.47	1	0	0	1	32.57	-999	39	36.33	11.99
148	5.47	1	1	5	1	32.57	-999	42	36.33	11.99
148	5.47	1	0	0	1	32.57	10	-999	36.33	11.99
148	5.47	1	0	1	1	32.57	40	-999	36.33	11.99
148	5.47	1	1	6	1	32.57	40	-999	36.33	11.99
150	16.47	1	1	6	1	32.42	-999	26	24.35	8.55
150	16.47	1	1	6	1	32.42	-999	36	24.35	8.55
150	16.47	1	0	0	1	32.42	30	38	24.35	8.55
150	16.47	1	0	0	1	32.42	-999	38	24.35	8.55
150	16.47	1	1	5	1	32.42	-999	41	24.35	8.55
150	16.47	1	0	0	1	32.42	10	46	24.35	8.55
150	16.47	1	1	5	1	32.42	-999	48	24.35	8.55
150	16.47	1	0	0	1	32.42	-999	50	24.35	8.55
150	16.47	1	1	6	1	32.42	10	-999	24.35	8.55
150	16.47	1	1	5	1	32.42	10	-999	24.35	8.55
150	16.47	1	1	5	1	32.42	30	-999	24.35	8.55
150	16.47	1	0	0	1	32.42	40	-999	24.35	8.55
150	16.47	1	1	6	1	32.42	50	-999	24.35	8.55
153	-21.53	0	0	0	1	32.38	30	16	53.12	9.88
153	-21.53	0	0	4	1	32.38	20	21	53.12	9.88
153	-21.53	0	1	5	1	32.38	20	23	53.12	9.88
153	-21.53	0	0	2	1	32.38	10	25	53.12	9.88
153	-21.53	0	0	1	1	32.38	40	26	53.12	9.88
153	-21.53	0	1	5	1	32.38	40	28	53.12	9.88
153	-21.53	0	1	5	1	32.38	50	28	53.12	9.88
154	3.47	1	0	3	1	32.36	31	20	53.12	9.57
154	3.47	1	0	4	1	32.36	53	23	53.12	9.57
154	3.47	1	1	6	1	32.36	31	26	53.12	9.57
154	3.47	1	0	1	1	32.36	34	27	53.12	9.57
154	3.47	1	0	4	1	32.36	31	28	53.12	9.57
154	3.47	1	0	0	1	32.36	34	28	53.12	9.57
154	3.47	1	0	0	1	32.36	33	29	53.12	9.57
154	3.47	1	0	3	1	32.36	33	29	53.12	9.57
154	3.47	1	1	6	1	32.36	15	30	53.12	9.57
154	3.47	1	1	6	1	32.36	31	31	53.12	9.57
154	3.47	1	0	3	1	32.36	34	31	53.12	9.57
154	3.47	1	1	6	1	32.36	33	33	53.12	9.57
154	3.47	1	1	6	1	32.36	33	34	53.12	9.57
154	3.47	1	0	3	1	32.36	38	36	53.12	9.57
154	3.47	1	0	1	1	32.36	31	37	53.12	9.57
154	3.47	1	1	5	1	32.36	34	40	53.12	9.57
155	9.47	1	0	1	1	32.31	23	22	30.96	9.62
155	9.47	1	1	6	1	32.31	21	29	30.96	9.62
155	9.47	1	1	5	1	32.31	-999	34	30.96	9.62
155	9.47	1	0	0	1	32.31	45	38	30.96	9.62
155	9.47	1	0	0	1	32.31	-999	40	30.96	9.62
155	9.47	1	0	1	1	32.31	25	41	30.96	9.62
155	9.47	1	0	1	1	32.31	20	44	30.96	9.62
155	9.47	1	1	5	1	32.31	-999	50	30.96	9.62
155	9.47	1	1	6	1	32.31	13	52	30.96	9.62
155	9.47	1	0	1	1	32.31	30	54	30.96	9.62
155	9.47	1	1	6	1	32.31	-999	66	30.96	9.62
155	9.47	1	0	0	1	32.31	11	-999	30.96	9.62
155	9.47	1	0	1	1	32.31	30	-999	30.96	9.62
155	9.47	1	0	0	1	32.31	32	-999	30.96	9.62
155	9.47	1	0	0	1	32.31	50	-999	30.96	9.62
156	3.47	1	0	3	1	32.3	40	42	35.97	9.63
156	3.47	1	1	5	1	32.3	23	48	35.97	9.63
156	3.47	1	1	5	1	32.3	30	48	35.97	9.63
156	3.47	1	0	3	1	32.3	40	57	35.97	9.63
157	12.47	1	1	6	1	32.29	40	20	52.59	11.52
157	12.47	1	0	0	1	32.29	40	26	52.59	11.52
157	12.47	1	1	6	1	32.29	13	30	52.59	11.52
157	12.47	1	0	2	1	32.29	10	35	52.59	11.52
157	12.47	1	0	0	1	32.29	10	40	52.59	11.52
[truncated: 13,168 more rows]
